# Supplementary material for: Molecular Characterization of Cryptosporidium Species and Giardia duodenalis from Symptomatic Cambodian Children
Source: PLoS Negl Trop Dis. 2016 Jul 7;10(7):e0004822. doi: 10.1371/journal.pntd.0004822 (PMC4936737; doi:10.1371/journal.pntd.0004822)
Supplement: S2 Table — Key: presence = 1, absence = 0. (XLSX) [file pntd.0004822.s002.xlsx]

## Sheet: Sheet1
		Location of residence		Clinical syndromes							Domestic animals at home				Livestock at home						Main source of drinking water								Place of defecation								Cryptosporidium molecular results				Giardia molecular results
Number	gender	Siem Reap town	date of attendance AHC	diarrhoea	abdominal pain	anaemia	hbgdl	malnutrition	presence of wasting	chronic medical condition	domestic animals at home	cat	dog	birds	presence of livestock	waterbuffalo	chickens	pigs	cattle	ducks	river	rain water	well	bottled	city	pond	water available at house	handwashing with soap after defecation	toilet	forest	farm	river	outside house	Goes to school	Wears shoes	cryptosporidium microscopy	PCR	18S Sequncing result	GP60 Sequencing	Giardia microscopy	GDD PCR	TPI PCR result (Assemblage)
1	F	1	2012-04-03	0	1	0		0	0	1	1	1	1	0	1	0	1	0	0	0	0	0	1	0	0	0	1	0	0	0	0	0	1	1	1	0	0	0	0	0	0	0
2	M	0	2012-04-03	0	1	0		0	0	0	0	0	0	0	0	0	0	0	0	0	0	1	0	0	0	0	1	0	1	0	0	0	0	0	0	0	0	0	0	0	1	B
3	M	1	2012-04-03	1	0	0		0	0	0	1	1	0	1	0	0	0	0	0	0	0	0	0	0	1	0	1	0	1	0	0	0	0	0	1	0	0	0	0	0	0	0
4	F	1	2012-04-03	0	1	0		0	0	0	1	1	1	0	0	0	0	0	0	0	0	0	1	0	0	0	1	1	0	1	0	0	1	1	0	0	0	0	0	0	0	0
5	F	1	2012-04-03	0	1	0		0	0	0	0	0	0	0	0	0	0	0	0	0	0	0	1	0	0	0	1	0	1	0	0	0	0	1	1	0	0	0	0	0	0	0
6	M	1	2012-04-03	1	1	0		0	0	0	1	0	1	0	1	0	1	0	0	0	0	1	1	1	0	0	1	1	0	1	0	0	0	0	0	0	0	0	0	0	0	0
7	M	0	2012-04-03	1	0	1	96	1	0	0	1	0	1	0	1	0	1	0	1	0	0	1	1	0	0	0	1	0	1	0	0	0	0	0	0	0	0	0	0	0	0	0
8	M	0	2012-04-03	0	1	0		0	0	0	1	1	1	0	0	0	0	0	0	0	0	0	0	0	1	0	1	0	1	0	0	0	0	1	1	0	0	0	0	0	0	0
9	F	1	2012-04-02	0	1	0		0	0	0	1	0	1	0	1	0	1	0	0	0	0	0	0	1	1	0	1	0	0	1	0	0	1	0	1	0	0	0	0	0	0	0
10	F	1	2012-04-04	0	1	0		0	0	0	1	1	1	0	0	0	0	0	0	0	0	0	1	0	0	0	1	0	0	1	0	0	0	1	0	0	0	0	0	0	1	B
11	F	0	2012-04-04	1	1	0		0	0	0	1	0	1	0	0	0	0	0	0	0	0	0	0	0	1	0	1	0	1	0	0	0	0	1	1	0	0	0	0	0	0	0
12	F	0	2012-04-04	1	1	0		1	0	0	0	0	0	0	0	0	0	0	0	0	0	0	1	1	0	0	0	0	1	0	0	0	0	0	1	0	1	C hominis	PCR neg	1	1	B
13	F	1	2012-04-04	0	1	0		0	0	0	1	0	1	0	0	0	0	0	0	0	0	0	1	0	0	0	1	1	1	0	0	0	0	0	1	0	0	0	0	0	0	0
14	M	1	2012-04-05	1	1	1	98	1	1	0	1	1	1	1	1	1	1	0	0	0	0	0	1	0	0	0	1	0	0	1	1	0	0	0	0	0	0	0	0	0	0	0
15	M	1	2012-04-04	0	1	1		0	0	0	1	0	1	0	1	0	1	1	0	0	0	0	1	0	0	0	1	0	1	0	0	0	0	0	0	0	0	0	0	0	1	B
16	M	0	2012-04-04	1	0	0		0	0	0	1	1	1	0	1	0	1	0	0	0	0	1	1	0	0	0	1	0	0	1	1	0	0	0	0	0	0	0	0	0	0	0
17	M	1	2012-04-05	1	0	1	76	1	1	1	1	1	1	0	0	0	0	0	0	0	0	0	1	0	0	0	1	0	0	1	1	0	0	1	1	0	1	C parvum	IIeA7G1	0	0	0
18	F	1	2012-04-05	1	0	1	97	1	1	1	1	1	1	0	1	0	1	0	1	0	0	0	1	0	0	0	1	0	0	1	1	0	0	0	0	0	0	0	0	0	0	0
19	F	0	2012-04-05	0	1	0		0	0	0	1	1	1	1	1	1	1	1	0	0	0	0	0	1	0	0	0	0	1	0	0	0	0	1	1	0	0	0	0	0	0	0
20	M	1	2012-04-05	1	1	0		0	0	0	1	1	1	1	1	0	1	0	0	0	0	0	1	0	0	0	0	0	0	1	1	0	0	1	1	0	0	0	0	0	1	B
21	M	1	2012-04-05	1	1	0		0	0	0	1	1	0	1	1	0	1	0	0	0	0	0	1	0	0	0	1	0	1	0	0	0	0	0	0	0	0	0	0	0	0	0
22	M	1	2012-04-05	1	1	0		0	0	0	0	0	0	0	0	0	0	0	0	0	0	0	1	0	0	0	1	0	1	0	0	0	0	0	1	0	0	0	0	0	0	0
23	M	0	2012-04-05	0	1	0		0	0	0	1	0	1	0	1	0	1	1	0	0	0	0	1	0	0	0	1	1	0	0	0	0	1	1	1	0	0	0	0	1	1	B
24	F	0	2012-04-05	1	1	1	27	0	0	0	1	0	1	0	1	0	1	0	0	0	1	0	1	0	0	0	1	0	0	1	1	0	0	0	1	0	0	0	0	0	0	0
25	F	1	2012-04-04	0	0	0		0	0	1	1	1	1	0	0	0	0	0	0	0	0	0	1	0	0	0	0	1	0	1	0	0	0	0	0	0	0	0	0	0	0	0
26	F	1	2012-04-06	1	0	0		0	0	0	1	0	1	0	1	1	0	0	0	0	0	0	1	0	0	0	1	1	0	0	0	0	1	0	0	0	0	0	0	0	0	0
27	M	1	2012-04-06	1	1	0		0	0	0	0	0	0	0	0	0	0	0	0	0	0	0	0	0	1	0	1	0	1	0	0	0	0	0	0	0	0	0	0	0	0	0
28	M	1	2012-04-06	0	1	1	95	0	0	0	0	0	0	0	0	0	0	0	0	0	0	0	0	1	0	0	0	0	1	0	0	0	0	1	1	0	0	0	0	1	1	.
29	M	1	2012-04-07	0	1	0		0	0	0	1	0	1	0	0	0	0	0	0	0	0	0	1	0	0	0	0	0	0	0	0	0	1	1	1	0	0	0	0	0	0	0
30	F	1	2012-04-07	1	1	0	131	0	0	0	1	1	1	0	0	0	0	0	0	0	0	0	1	0	0	0	1	0	1	0	0	0	0	1	1	0	0	0	0	0	0	0
31	M	1	2012-04-07	1	0	0	111	0	0	1	0	0	0	0	0	0	0	0	0	0	0	0	0	0	1	0	1	0	1	0	0	0	0	1	1	0	0	0	0	0	0	0
32	M	1	2012-04-07	0	0	0	96	0	0	1	1	0	1	0	1	0	1	0	0	0	0	0	1	0	0	0	1	0	0	1	0	0	0	0	1	0	0	0	0	1	1	.
33	F	1	2012-04-09	0	1	0		0	0	0	0	0	0	0	0	0	0	0	0	0	0	0	1	0	0	0	1	0	1	0	0	0	0	1	1	0	0	0	0	1	1	A
34	F	0	2012-04-08	1	1	1	45	0	0	0	1	0	1	0	1	0	1	1	0	0	1	0	0	0	0	0	0	0	0	1	0	0	0	1	1	0	1	C parvum	PCR neg	0	0	0
35	M	1	2012-04-10	1	1	1	32	0	0	0	1	0	1	1	1	0	0	0	1	0	0	0	1	0	0	0	1	1	1	1	0	0	0	1	1	0	0	0	0	0	0	0
36	F	0	2012-04-09	0	1	0		0	0	0	0	0	0	0	0	0	0	0	0	0	0	0	1	0	0	0	0	0	1	0	0	0	0	1	1	0	0	0	0	0	1	B
37	M	1	2012-04-09	0	1	0		0	0	0	0	0	0	0	0	0	0	0	0	0	0	0	1	0	0	0	0	0	1	0	0	0	0	0	1	0	0	0	0	0	1	B
38	F	1	2012-04-09	0	0	0		0	0	0	0	0	0	0	0	0	0	0	0	0	0	0	1	0	0	0	1	0	1	0	0	0	0	1	1	0	0	0	0	0	0	0
39	M	1	2012-04-10		0	0		0	0	0	1	0	1	1	1	0	1	0	0	0	0	0	1	0	0	0	1	0	1	0	0	0	0	1	1	0	0	0	0	0	0	0
40	F	1	2012-04-10	0	1	0		0	0	0	1	0	0	1	0	0	0	0	0	0	0	0	1	0	0	0	1	0	1	0	0	0	0	1	1	1	1	C parvum	IIeA7G1	0	0	0
41	F	1	2012-04-10	1		0		0	0	0	1	1	0	1	1	0	0	1	0	0	0	0	1	0	0	0	0	0	0	1	0	0	0	0	0	0	0	0	0	0	0	0
42	F	1	2012-04-10	0	1	0	121	0	0	0	1	0	1	0	0	0	0	0	0	0	0	0	1	1	0	0	1	0	1	0	0	0	0	1	1	0	0	0	0	0	0	0
43	F	1	2012-04-11	1	1	0		0	0	0	0	0	0	0	0	0	0	0	0	0	0	0	1	0	0	0	1	0	1	0	0	0	0	0	0	0	0	0	0	0	1	B
44	M	1	2012-04-11	1	1	0		0	0	0	1	1	1	0	1	0	1	0	0	0	0	0	1	0	0	0	1	0	1	0	0	0	0	0	1	0	0	0	0	1	1	B
45	M	1	2012-04-11	0	1	0	113	0	0	0	1	1	1	1	1	0	1	0	0	0	0	0	1	0	0	0	1	0	1	0	0	0	0	1	1	0	0	0	0	1	1	A+B
46	M	0	2012-04-11	1	1	0		0	0	0	1	0	1	0	1	0	1	0	1	0	0	0	1	0	0	0	0	1	0	1	0	0	0	1	1	0	0	0	0	0	1	B
47	M	0	2012-04-11	0	1	0		0	0	0	1	1	1	0	0	0	0	0	0	0	0	0	1	0	0	0	1	1	0	0	0	0	1	1	1	0	0	0	0	1	1	B
48	M	0	2012-04-11	0	1	0		0	0	0	1	1	1	0	1	0	1	1	1	0	0	0	0	0	0	1	0	0	0	1	0	0	0	1	1	0	0	0	0	1	1	B
49	M	0	2012-04-10	0	1	0		0	0	0	1	1	1	0	1	0	1	1	1	0	0	0	1	0	0	0	0	1	0	1	0	0	0	1	0	0	0	0	0	0	0	0
50	F	1	2012-04-11	1	1	1	103	0	0	0	1	0	1	0	0	0	0	0	0	0	0	0	1	0	0	0	1	0	1	0	0	0	0	1	1	0	0	0	0	0	0	0
51	F	1	2012-04-12	1	1	0		0	0	0	1	1	1	0	0	0	0	0	0	0	0	0	1	0	0	0	1	0	1	0	0	0	0	1	1	0	0	0	0	0	0	0
52	F	1	2012-04-12	0	1	0		0	0	0	1	1	1	0	1	0	1	1	1	0	0	0	1	0	0	0	1	0	1	0	0	0	0	1	1	0	0	0	0	0	0	0
53	M	1	2012-04-12	1	1	0		0	0	0	1	1	1	0	0	0	0	0	0	0	0	0	1	0	0	0	1	0	0	0	0	0	1	0	0	0	1	C hominis	PCR neg	0	1	B
54	F	1	2012-04-11	1	1	1	85	0	0	0	0	0	0	0	1	0	1	0	0	0	0	0	1	0	0	0	1	0	0	1	0	0	0	0	1	0	0	0	0	0	1	B
55	F	1	2012-04-12	1	1	0		0	0	0	1	0	1	0	1	0	1	0	0	0	0	0	1	0	0	0	1	0	1	0	0	0	0	1	1	0	0	0	0	0	0	0
56	F	0	2012-04-05	0	1	0		0	0	0	0	0	0	0	1	0	0	1	0	0	0	0	0	0	0	1	0	0	0	0	0	0	1	1	1	0	0	0	0	0	0	0
57	F	1	2012-04-12	1	0	0		0	0	0	1	1	1	0	1	1	1	1	0	0	0	0	1	0	0	0	1	0	1	0	0	0	0	0	0	0	0	0	0	0	0	0
58	F	0	2012-04-12	0	1	0		0	0	0	1	0	1	0	1	0	1	0	0	0	0	0	1	0	0	0	0	0	0	1	0	0	0	1	1	0	0	0	0	1	1	B
59	M	0	2012-04-12	1	0	0		0	0	0	1	1	1	0	1	0	1	0	0	0	0	0	1	1	0	0	1	1	1	0	0	0	0	0	0	0	0	0	0	0	0	0
60	M	1	2012-04-12	1	1	0	115	0	0	0	1	1	1	0	1	0	1	0	0	0	0	0	1	0	0	0	1	1	0	1	0	0	0	1	1	0	0	0	0	0	0	0
61	F	0	2012-04-12	1	0	0	99	1	1	1	1	0	0	1	1	0	1	0	0	0	0	0	0	0	0	1	0	1	1	0	0	0	0	0	0	1	1	C hominis	IdA17	0	0	0
62	M	1	2012-04-16	1	0	0	112	1	1	0	1	0	1	0	1	0	1	0	0	0	0	0	1	0	0	0	1	0	0	1	1	0	1	1	1	0	0	0	0	0	0	0
63	F	1	2012-04-16	0	0	0	99	0	0	1	0	0	0	0	0	0	0	0	0	0	1	0	1	0	0	0	1	0	0	0	0	0	0	0	1	0	1	C meleagridis	PCR neg	1	1	B
64	M	0	2012-04-16	1	1	0	103	0	0	0	1	0	1	0	1	0	1	0	0	0	0	0	1	0	0	0	1	0	1	0	0	0	0	0	0	0	0	0	0	0	0	0
65	F	0	2012-04-17	1	1	1	22	1	1	1	1	0	1	0	1	0	1	0	0	0	0	0	1	1	0	0	1	0	1	0	0	0	0	1	1	0	0	0	0	1	0	0
66	F	1	2012-04-16	0	1	0		0	0	0	1	0	1	1	0	0	0	0	0	0	0	0	1	0	0	0	1	0	0	1	0	0	0	1	1	0	0	0	0	0	0	0
67	M	1	2012-04-17	1	1	0	105	0	0	1	1	0	1	0	1	0	1	0	0	0	0	0	1	1	0	0	1	0	1	0	0	0	0	1	1	0	0	0	0	0	0	0
68	M	1	2012-04-17	0	1	0		0	0	0	1	0	1	0	1	0	1	0	1	0	0	0	1	0	0	0	0	0	1	0	0	0	1	1	1	0	0	0	0	0	0	0
69	M	1	2012-04-17	0	1	0		0	0	0	1	0	1	1	1	0	1	0	0	0	0	0	1	0	0	0	1	0	0	1	0	0	0	1	1	0	0	0	0	0	0	0
70	M	1	2012-04-17	0	1	0		0	0	0	1	0	1	0	1	0	1	0	0	0	0	0	1	0	0	0	0	0	0	1	0	0	0	0	1	0	0	0	0	0	0	0
71	F	1	2012-04-18	1	1	0	123	1	1	1	1	0	0	1	0	0	0	0	0	0	0	0	0	1	0	0	1	0	1	0	0	0	0	1	1	1	1	C hominis	PCR neg	0	0	0
72	M	1	2012-04-18	1	1	0		0	0	0	1	0	1	0	0	0	0	0	0	0	0	0	1	0	0	0	1	0	1	0	0	0	0	0	1	0	0	0	0	0	0	0
73	M	1	2012-04-18	0	1	0		0	0	0	1	0	1	0	1	0	1	0	0	0	0	0	1	0	0	0	1	0	0	0	0	0	1	1	1	0	0	0	0	0	1	B
74	F	0	2012-04-18	1	1	0		0	0	0	0	0	0	0	0	0	0	0	0	0	0	0	1	0	0	0	1	0	1	0	0	0	0	0	1	0	0	0		1	1	A
75	F	0	2012-04-18	1	1	0		0	0	0	1	0	1	0	0	0	0	0	0	0	0	0	1	0	0	0	0	0	1	0	0	0	0	1	1	0	0	0	0	0	0	0
76	M	0	2012-04-19	1	1	0	129	0	0	1	1	1	1	0	1	0	1	0	0	0	0	0	1	0	0	1	1	0	0	1	1	1	1	1	1	0	0	0	0	0	0	0
77	F	0	2012-04-19	0	0	1	87	0	0	1	1	0	1	0	1	0	1	0	0	0	0	0	1	0	0	0	1	1	1	0	0	0	0	0	0	0	0	0	0	0	0	0
78	F	0	2012-04-19	0	1	0		0	0	0	0	0	0	0	1	0	1	0	0	0	0	0	1	0	0	0	1	0	1	0	0	0	0	1	0	0	0	0	0	0	0	0
79	F	1	2012-04-19	0	1	0		0	0	0	0	0	0	0	1	0	0	0	1	0	0	0	1	0	0	0	1	1	1	0	0	0	0	1	1	0	0	0	0	1	1	B
80	M	1	2012-04-20	0	0	1	91	0	0	0	1	1	1	0	0	0	0	0	0	0	0	0	1	0	0	0	0	1	0	0	0	0	1	0	0	0	0	0	0	0	0	0
81	F	1	2012-04-20	0	1	0		0	0	0	1	0	1	0	1	0	1	0	0	0	0	0	1	0	0	0	1	0	1	0	0	0	0	1	1	0	1	C meleagridis	PCR neg	0	0	0
82	F	1	2012-04-20	0	1	0		0	0	0	1	0	1	0	1	0	1	0	0	0	0	0	1	0	0	0	1	0	1	0	0	0	0	1	1	0	0	0	0	0	0	0
83	M	1	2012-04-20	0	1	0		0	0	0	1	0	1	0	0	0	0	0	0	0	0	0	1	0	0	0	1	0	0	1	0	0	0	1	1	0	0	0	0	0	0	0
84	F	1	2012-04-20	0	1	0		0	0	0	1	1	0	0	1	0	1	0	1	0	0	0	1	0	0	0	1	0	1	0	0	0	0	1	1	0	0	0	0	0	0	0
85	M	1	2012-04-21	1	1	0		0	0	0	0	0	0	0	1	0	1	0	0	0	0	0	1	0	0	0	1	1	1	0	0	0	0	1	1	0	0	0	0	0	0	0
86	F	1	2012-04-23	0	0	0		1	1	0	1	1	1	0	1	0	1	1	0	0	0	0	1	0	0	0	1	0	0	1	1	0	1	1	1	0	0	0	0	0	0	0
87	F	1	2012-04-23	1	1	0		0	0	1	1	1	1	0	1	0	1	1	1	0	0	1	1	0	0	0	1	0	0	1	1	0	1	0	0	0	0	0	0	0	0	0
88	M	1	2012-04-23	0	1	0		0	0	0	1	1	1	0	0	0	0	0	0	0	0	0	0	0	1	0	1	0	1	0	0	0	0	1	1	0	0	0	0	0	0	0
89	F	0	2012-04-23	0	0	1	63	0	0	1	1	1	1	1	0	0	0	0	0	0	0	0	1	0	0	0	1	1	0	1	0	0	0	0	0	1	1	C parvum	IIeA7G1	0	0	0
90	M	0	2012-04-23	0	0	1	43	0	0	1	1	1	1	1	0	0	0	0	0	0	0	0	1	0	0	0	1	1	0	1	0	0	0	0	0	1	1	C parvum	IIeA7G1	0	0	0
91	M	1	2012-04-23	0	0	0		0	0	0	1	1	1	0	0	0	0	0	0	0	0	0	1	0	0	0	1	0	1	0	0	0	0	0	1	0	0	0	0	0	0	0
92	M	1	2012-04-23	0	1	0	103	0	0	0	0	0	0	0	0	0	0	0	0	0	0	0	1	0	0	0	1	0	1	0	0	0	0	1	1	0	0	0	0	0	1	B
93	M	0	2012-04-23	0	1	1	98	0	0	0	0	0	0	0	1	0	1	0	0	0	0	0	1	0	0	0	0	0	0	0	0	0	1	1	1	0	0	0	0	0	0	0
94	M	1	2012-04-22	0	1	0		0	0	0	0	0	0	0	0	0	0	0	0	0	0	0	1	0	0	0	1	0	1	0	0	0	0	0	1	0	0	0	0	1	1	B
95	M	0	2012-04-24	1	1	0		0	0	0	0	0	0	0	1	0	1	0	0	0	1	0	0	0	0	0	1	0	1	0	0	0	0	1	1	0	1	C canis		1	1	A
96	F	0	2012-04-23	0	0	0		0	0	0	0	0	0	0	0	0	0	0	0	0	1	1	0	0	0	0	0	1	0	1	0	0	0	0	0	0	0	0	0	0	0	0
97	M	0	2012-04-23	1	0	0		0	0	0	1	1	1	1	1	0	1	0	1	0	0	0	1	0	0	0	1	0	1	0	0	0	0	0	0	0	0	0	0	0	0	0
98	F	1	2012-04-24	0	1	0		0	0	0	1	0	1	0	0	0	0	0	0	0	0	0	1	0	0	0	1	0	1	0	0	0	0	1	1	0	0	0	0	0	0	0
99	F	1	2012-04-24	1	0	0		1	1	0	0	0	0	0	1	0	1	0	0	0	0	0	1	0	0	0	0	1	0	1	0	0	0	0	0	0	0	0	0	1	1	A
100	F	0	2012-04-25	0	1	1	76	0	0	0	1	0	1	0	0	0	0	0	0	0	0	0	1	0	0	0	1	0	0	0	0	0	0	0	1	0	0	0	0	0	0	0
101	M	1	2012-04-25	1	0	0		0	0	0	0	0	0	0	0	0	0	0	0	0	0	0	1	0	0	0	1	0	0	0	0	0	1	0	1	0	0	0	0	0	0	0
102	M	0	2012-04-25	0	1	0		0	0	0	1	1	0	0	1	0	1	0	0	0	0	0	1	0	0	0	1	0	0	0	0	0	1	0	0	0	0	0	0	1	1	B
103	M	0	2012-04-25	0	1	0		0	0	0	1	1	1	0	1	0	1	1	1	0	0	0	0	0	0	1	1	0	1	0	0	0	0	1	1	0	0	0	0	0	0	0
104	F	1	2012-04-25	1	1	0		0	0	0	0	0	0	0	0	0	0	0	0	0	0	0	1	0	0	0	1	0	1	0	0	0	0	0	1	1	1	C hominis	IaA16R4	0	0	0
105	F	1	2012-04-25	0	1	0		0	0	0	1	1	1	0	0	0	0	0	0	0	0	0	1	0	0	0	1	0	1	0	0	0	0	1	1	0	0	0	0	0	1	B
106	M	0	2012-04-25	0	1	0		0	0	0	0	0	0	0	1	0	1	0	0	0	0	0	0	0	0	1	0	0	1	0	0	0	0	0	1	0	1	C canis	0	0	0	0
107	F	1	2012-04-26	1	1	0		0	0	0	0	0	0	0	0	0	0	0	0	0	0	0	1	0	0	0	1	0	0	0	0	0	0	0	1	0	0	0	0	1	0	0
108	F	1	2012-04-26	1	1	0		0	0	0	0	0	0	0	0	0	0	0	0	0	0	0	1	1	0	0	1	0	1	0	0	0	0	1	1	0	0	0	0	0	0	0
109	M	0	2012-04-26	0	1	0	120	0	0	0	1	1	1	0	1	0	1	0	1	0	0	1	1	0	0	0	1	0	0	1	1	0	1	1	1	0	0	0	0	0	0	0
110	M	1	2012-04-26	0	1	0		0	0	0	1	0	1	0	1	0	1	0	0	0	0	0	1	0	0	0	1	0	1	0	0	0	0	0	1	0	0	0	0	0	0	0
111	M	1	2012-04-26	1	1	0		0	0	0	1	0	1	0	0	0	0	0	0	0	1	0	0	0	0	0	0	0	0	0	0	0	1	1	1	0	0	0	0	1	1	A
112	F	0	2012-04-26	1	0	0		0	0	0	0	0	0	0	0	0	0	0	0	0	0	0	1	0	0	0	1	1	0	1	0	0	0	0	0	0	1	C parvum	PCR neg	1	1	B
113	M	0	2012-04-25	1	1	0	110	0	0	0	0	0	0	0	1	0	1	0	0	0	0	0	0	0	1	0	1	0	1	0	0	0	0	0	0	0	0	0	0	0	0	0
114	F	1	2012-04-27	0	0	0		0	0	0	1	1	1	0	1	0	1	1	1	0	0	0	1	0	0	0	1	0	0	0	0	0	1	0	1	0	0	0	0	0	0	0
115	F	0	2012-04-27	0	1	0		0	0	0	1	1	1	0	1	0	1	0	0	0	1	0	0	0	0	0	1	0	0	1	0	0	0	0	1	0	0	0	0	1	1	B
116	F	1	2012-04-27	1	1	1	74	0	0	0	1	1	1	0	0	0	0	0	0	0	0	0	1	0	0	0	1	0	0	0	0	0	1	0	0	0	0	0	0	0	0	0
117	M	0	2012-04-27	0	0	0		0	0	0	0	0	0	0	0	0	0	0	0	0	1	0	0	0	0	0	1	0	0	0	0	0	1	0	1	0	0	0	0	0	0	0
118	F	1	2012-04-27	1	1	0		0	0	0	1	1	1	0	1	0	1	0	0	0	0	0	1	0	0	0	1	0	1	0	0	0	0	0	1	0	0	0	0	1	1	B
119	F	1	2012-04-28	0	0	1	86	0	0	0	1	0	1	0	1	0	1	0	0	0	0	0	1	0	0	0	1	1	1	0	0	0	0	0	0	0	0	0	0	0	0	0
120	M	0	2012-04-30	0	1	0	104	0	0	0	0	0	0	0	1	0	1	0	1	0	0	0	1	0	0	0	1	0	0	1	1	0	1	0	1	0	0	0	0	0	0	0
121	M	0	2012-04-29	1	0	1	95	0	0	0	1	0	1	0	1	0	1	0	0	0	1	0	0	0	0	0	0	1	0	0	0	0	1	0	0	0	0	0	0	0	0	0
122	M	1	2012-04-30	0	0	0		0	0	0	1	0	1	0	1	0	1	0	1	0	0	0	1	0	0	0	1	0	1	0	0	0	0	1	1	0	0	0	0	0	0	0
123	M	1	2012-04-30	0	0	0		0	0	0	1	1	1	0	1	0	1	0	1	0	0	0	1	0	0	0	1	0	0	0	0	0	1	0	1	1	1	C meleagridis	PCR neg	0	0	0
124	M	1	2012-04-30	0	1	0		0	0	0	0	0	0	0	1	0	1	0	0	0	0	0	1	0	0	0	1	0	1	0	0	0	0	1	1	0	1	C meleagridis	PCR neg	0	0	0
125	F	0	2012-04-30	0	1	0		0	0	0	1	0	1	0	1	0	1	0	0	0	0	0	0	0	1	0	1	0	1	0	0	0	0	1	1	0	0	0	0	0	0	0
126	F	0	2012-05-01	0	0	0	99	0	0	0	1	1	0	0	1	0	1	1	0	0	0	1	1	0	0	1	1	0	1	0	0	0	0	1	1	0	0	0	0	0	0	0
127	F	0	2012-04-30	0	0	0		0	0	0	1	1	1	0	1	0	1	0	0	0	0	0	0	0	0	1	1	1	1	0	0	0	0	1	1	0	0	0		0	1	B
128	F	1	2012-05-01	1	0	0	97	0	0	0	1	1	1	0	1	0	1	1	1	0	0	0	1	0	0	0	1	0	0	0	0	0	0	0	0	0	0	0	0	0	0	0
129	F	1	2012-05-01	0	1	0		0	0	1	1	1	0	0	0	0	0	0	0	0	0	0	0	1	0	0	1	0	1	0	0	0	0	0	1	0	0	0	0	0	0	0
130	M	1	2012-04-30	0	1	0		0	0	0	0	0	0	0	1	0	1	0	0	0	0	0	1	0	0	0	0	0	1	0	0	0	0	0	1	0	0	0	0	0	0	0
131	M	0	2012-05-01	1	1	0		0	0	0	1	0	1	0	1	0	1	0	0	0	0	0	1	0	0	0	0	0	0	0	0	0	1	1	1	0	0	0		0	0	0
132	M	0	2012-05-01	0	1	0		0	0	0	0	0	0	0	0	0	0	0	0	0	0	0	1	0	0	1	0	0	1	0	0	0	0	0	1	0	0	0	0	0	1	A
133	F	0	2012-05-03	0	0	0		0	0	0	0	0	0	0	0	0	0	0	0	0	0	0	0	0	1	0	1	0	1	0	0	0	0	1	1	0	0	0	0	0	0	0
134	M	0	2012-05-01	0	0	0		0	0	0	1	1	0	0	1	0	0	0	1	0	1	0	0	0	0	0	0	0	0	0	0	0	1	0	1	0	0	0	0	0	0	0
135	M	0	2012-05-01	0	1	0		0	0	0	0	0	0	0	1	0	1	0	0	0	0	0	1	0	0	0	1	0	0	0	0	0	1	1	1	0	0	0		0	0	0
136	F	1	2012-05-02	0	1	0		0	0	0	1	1	0	0	0	0	0	0	0	0	0	0	1	0	0	0	1	1	1	0	0	0	0	1	1	0	0	0	0	0	0	0
137	M	1	2012-05-02	0	1	0		0	0	0	1	0	1	0	0	0	0	0	0	0	0	0	1	0	0	0	1	0	1	0	0	0	0	1	1	0	0	0	0	0	0	0
138	F	0	2012-05-02	1	0	0		0	0	0	0	0	0	0	1	0	1	0	0	0	0	0	1	0	0	0	0	1	1	0	0	0	0	0	0	0	0	0	0	1	1	B
139	F	1	2012-05-02	0	1	0		0	0	0	1	1	0	0	1	0	1	0	0	0	0	0	1	0	0	0	0	0	0	0	0	0	1	1	1	0	0	0		0	0	0
140	F	1	2012-05-02	0	1	0		0	0	0	1	0	1	0	0	0	0	0	0	0	0	0	1	0	0	0	1	0	1	0	0	0	0	1	1	0	1	C ubiquitum		0	0	0
141	F	1	2012-05-02	1	1	0		0	0	0	0	0	0	0	0	0	0	0	0	0	0	0	1	0	0	0	0	0	0	0	0	0	1	1	1	0	0	0	0	0	0	0
142	F	0	2012-05-03	1	0	0		0	0	0	1	0	1	0	1	1	1	0	0	0	1	0	0	0	0	0	1	0	0	1	1	0	1	1	1	0	0	0	0	0	0	0
143	M	1	2012-05-03	1	0	0	114	0	0	0	1	0	1	0	1	0	1	1	0	0	0	0	1	0	0	1	1	0	1	0	0	0	0	1	1	0	0	0	0	0	1	B
144	M	0	2012-05-03	0	0	0	119	0	0	1	0	0	0	0	0	0	0	0	0	0	0	0	1	0	0	0	1	0	0	1	1	0	1	0	0	0	0	0		0	0	0
145	M	1	2012-05-03	0	0	0		0	0	0	1	1	0	0	1	0	1	0	1	0	0	0	1	0	0	0	1	0	0	1	1	1	1	1	1	0	0	0	0	1	1	B
146	M	0	2012-05-02	0	1	1	78	0	0	1	1	0	1	0	1	0	1	0	1	0	0	0	1	0	0	0	1	0	0	0	1	0	0	1	1	0	0	0	0	0	0	0
147	F	1	2012-05-04	1	1	0	126	0	0	0	0	0	0	0	1	0	1	0	0	0	0	0	1	0	0	0	1	0	0	1	1	0	1	1	1	0	0	0	0	0	0	0
148	F	1	2012-05-04	1	1	0	90	0	0	0	1	1	0	0	0	0	0	0	0	0	0	0	1	0	1	0	1	0	1	0	0	0	0	1	1	0	0	0	0	0	0	0
149	M	1	2012-05-04	0	1	1	66	0	0	0	1	0	1	0	1	0	1	1	1	0	0	0	1	0	0	0	1	0	0	1	1	0	1	1	1	0	0	0	0	0	0	0
150	M	0	2012-05-04	0	1	0		0	0	0	1	0	1	0	1	0	1	0	0	0	1	1	0	0	0	0	1	0	1	0	0	0	0	1	1	0	0	0	0	1	1	B
151	F	1	2012-05-04	0	0	1	25	1	1	0	1	1	1	0	1	1	1	1	0	0	0	0	1	0	0	0	1	0	0	1	1	0	1	0	1	0	0	0	0	0	0	0
152	M	0	2012-05-07	0	1	0	106	0	0	0	1	1	1	0	1	0	0	1	0	0	0	0	1	0	0	0	1	0	0	1	1	0	0	1	1	0	0	0		0	0	0
153	F	0	2012-05-04	0	1	0		0	0	0	1	0	1	0	1	0	1	0	0	0	0	0	1	0	0	0	1	0	1	0	0	0	0	1	1	0	0	0	0	0	0	0
154	F	1	2012-05-04	1	1	0		0	0	0	1	1	1	0	1	0	1	0	1	0	0	0	1	0	0	0	0	0	0	1	0	0	0	0	1	0	0	0	0	0	0	0
155	F	1	2012-05-07	0	0	1	83	0	0	0	0	0	0	0	1	0	1	0	0	0	0	0	1	0	0	0	1	0	0	1	1	1	1	0	1	0	0	0	0	0	0	0
156	M	0	2012-05-07	0	0	0	109	0	0	1	1	1	1	0	1	0	1	1	0	0	0	0	1	0	0	0	1	0	0	1	1	0	1	1	1	0	0	0		0	0	0
157	M	1	2012-05-05	1	1	0		0	0	0	1	0	1	0	1	0	1	0	0	0	0	0	1	0	0	0	1	0	0	0	0	0	1	0	0	0	0	0		0	0	0
158	F	0	2012-05-07	0	1	0	117	0	0	0	1	0	1	0	1	0	1	1	0	0	0	0	1	0	0	0	1	0	0	1	1	0	1	1	1	0	0	0	0	0	0	0
159	M	1	2012-05-10	0	1	1	68	0	0	0	1	0	1	0	0	0	0	0	0	0	0	0	1	0	0	1	0	0	0	1	1	0	1	1	1	0	0	0	0	1	1	B
160	F	0	2012-05-07	1	1	1	90	0	0	0	1	1	1	0	1	0	1	0	0	0	0	1	1	0	0	0	1	0	0	1	1	0	1	1	1	0	0	0		0	0	0
161	M	1	2012-05-07	0	1	0		0	0	0	1	1	0	0	1	0	0	0	1	0	0	0	0	0	1	0	1	0	0	1	1	0	1	0	1	0	0	0	0	0	0	0
162	M	1	2012-05-07	0	0	0		0	0	0	1	0	1	0	1	0	1	0	1	0	0	0	1	0	0	0	1	0	1	0	0	0	0	1	1	0	0	0	0	0	0	0
163	M	0	2012-05-07	1		0	111	0	0	0	0	0	0	0	0	0	0	0	0	0	0	0	0	0	1	0	1		1	0	0	0	0	0	1	0	0	0	0	0	0	0
164	F	0	2012-05-07	0	0	0		0	0	0	1	1	0	0	1	0	0	1	0	0	0	0	0	0	1	0	1	0	1	0	0	0	0	0	1	0	0	0	0	1	1	B
165	F	1	2012-05-07	0	1	0		0	0	0	1	0	1	0	0	0	0	0	0	0	0	0	0	0	1	0	1	0	1	0	0	0	0	1	1	0	0	0	0	0	0	0
166	F	0	2012-05-07	1	1	0		0	0	0	0	0	0	0	1	0	1	0	0	0	0	0	1	0	0	0	1	0	1	0	0	0	0	0	1	0	0	0	0	0	0	0
167	M	1	2012-05-07	0	1	0		0	0	0	1	1	1	0	1	0	1	0	0	0	0	0	1	0	0	0	1	0	0	0	0	0	1	1	1	0	0	0		0	0	0
168	M	1	2012-05-07	0	1	0		0	0	0	1	1	1	0	1	0	1	0	1	0	0	0	1	0	0	0	1	0	0	0	0	0	1	1	1	0	0	0	0	0	0	0
169	F	0	2012-05-07	0	1	0		0	0	0	1	0	1	0	1	0	1	0	0	0	0	0	1	0	0	0	0	1	1	0	0	0	0	1	1	0	0	0	0	1	0	0
170	F	1	2012-05-08	0	1	0	90	0	0	0	0	0	0	0	1	0	1	0	0	0	0	0	0	0	1	0	1	0	1	0	0	0	0	1	1	0	0	0	0	0	0	0
171	F	1	2012-05-08	1	0	0	132	0	0	0	1	1	0	0	1	0	1	1	0	0	0	0	1	0	0	0	1	0	1	0	0	0	0	0	0	0	0	0	0	0	0	0
172	M	1	2012-05-10	0	1	0		0	0	0	1	0	1	0	1	0	1	0	0	0	1	0	1	0	0	0	0	0	1	0	0	0	0	1	1	0	0	0		0	0	0
173	M	1	2012-05-08	1	1	0		0	0	0	1	0	1	0	1	0	1	1	0	0	0	0	1	0	0	0	1	0	0	0	0	0	1	0	1	0	0	0	0	1	1	B
174	M	1	2012-05-08	0	1	0		0	0	0	1	1	1	0	1	0	1	0	1	0	0	0	1	0	0	0	1	0	1	0	0	0	0	1	1	0	0	0		0	0	0
175	M	1	2012-05-08	0	1	0		0	0	0	1	1	1	0	1	0	1	0	1	0	0	0	1	0	0	0	1	0	1	0	0	0	0	1	1	0	0	0	0	0	0	0
176	M	1	2012-05-09	0	0	0	130	0	0	0	1	1	0	0	1	0	1	0	0	0	0	0	0	0	1	0	1	0	1	0	0	0	0	1	1	0	0	0	0	0	0	0
177	M	1	2012-05-09	0	1	0		0	0	0	1	1	1	0	1	0	1	0	0	0	0	0	1	1	0	0	1	0	1	0	0	0	0	1	1	0	0	0	0	0	0	0
178	M	1	2012-05-09	0	1	0		0	0	0	1	0	1	1	1	0	1	0	0	0	0	0	1	0	0	0	1	0	1	0	0	0	0	1	1	0	0	0		1	1	B
179	F	1	2012-05-09	1	0	1	88	0	0	0	1	1	1	0	0	0	0	0	0	0	0	0	0	0	0	1	1	1	0	1	1	1	1	0	0	0	0	0	0	1	1	A
180	M	1	2012-05-09	0	0	0		0	0	0	1	0	1	0	1	0	1	1	1	0	0	0	1	0	0	0	1	0	0	1	1	0	0	1	1	0	0	0	0	0	0	0
181	M	1	2012-05-10	1	0	0		0	0	0	1	0	1	0	1	0	1	0	0	0	0	0	1	0	0	0	1	0	0	1	1	0	1	0	0	0	0	0	0	0	0	0
182	M	1	2012-05-10	0	0	0		0	0	1	1	0	1	0	0	0	0	0	0	0	0	0	1	0	0	0	1	0	1	0	0	0	0	1	1	0	0	0	0	1	0	0
183	M	1	2012-05-10	0	1	0		0	0	0	0	0	0	0	1	0	1	0	0	0	0	0	1	0	0	0	1	0	0	0	0	0	1	1	1	0	0	0	0	0	0	0
184	F	1	2012-05-10	1	1	0		0	0	0	0	0	0	0	1	0	1	0	0	0	0	0	1	0	0	0	0	0	0	0	0	0	1	1	1	0	0	0	0	0	0	0
185	F	0	2012-05-10	0	0	0		0	0	0	0	0	0	0	0	0	0	0	0	0	0	0	1	0	0	0	1	0	1	0	0	0	0	1	1	0	0	0	0	1	1	B
186	F	1	2012-05-10	1		0		0	0	0	0	0	0	0	0	0	0	0	0	0	0	1	1	0	0	0	0	0	1	0	0	0	0	0	1	0	0	0	0	0	0	0
187	F	0	2012-05-10	0	1	0		0	0	0	0	0	0	0	1	0	1	0	0	0	0	0	1	0	0	0	1	0	0	0	0	0	1	0	1	0	0	0	0	1	1	B
188	F	0	2012-05-11	0	0	0		1	1	0	1	0	1	0	1	0	1	0	0	0	0	1	0	0	1	0	1	1	1	0	0	0	0	1	1	0	0	0	0	0	1	B
189	F	1	2012-05-11	0	1	0		0	0	0	1	1	0	0	0	0	0	0	0	0	0	0	1	0	0	0	1	1	1	0	0	0	0	0	1	0	0	0		0	0	0
190	M	1	2012-05-11	0	1	0		0	0	0	1	0	1	0	1	0	0	0	1	0	0	0	1	0	0	0	1	0	0	0	1	0	0	1	1	0	0	0	0	0	0	0
191	M	1	2012-05-11	0	1	0		0	0	0	1	1	1	1	1	0	1	0	1	0	0	0	1	0	0	0	1	0	0	0	0	0	1	1	1	0	0	0	0	0	0	0
192	M	1	2012-05-12	0	1	0		0	0	0	1	0	1	0	1	0	1	0	0	0	0	0	1	0	0	0	1	0	0	0	0	0	1	1	1	0	0	0	0	0	0	0
193	F	1	2012-05-14	0	1	0	124	0	0	0	1	1	1	0	1	0	1	0	0	0	0	0	1	0	0	0	0	0	0	1	1	0	1	1	1	0	0	0	0	1	1	B
194	M	1	2012-05-15	0	0	0	174	0	0	0	0	0	0	0	0	0	0	0	0	0	0	0	1	0	0	0	1	0	1	0	0	0	0	0	0	0	0	0	0	0	0	0
195	F	1	2012-05-15	0	1	0	113	0	0	0	1	0	1	0	1	0	1	1	1	0	0	0	1	0	0	0	1	0	0	1	1	0	1	1	1	0	0	0	0	0	1	B
196	F	0	2012-05-15	1	1	0	109	0	0	0	1	1	0	0	1	0	0	1	1	0	0	0	0	0	0	1	1	0	0	1	1	0	0	0	1	0	0	0	0	1	1	B
197	F	0	2012-05-15	0	1	0	111	0	0	0	0	0	0	0	1	0	1	0	0	0	0	0	1	1	0	0	1	0	1	0	0	0	0	1	1	0	0	0	0	0	0	0
198	M	0	2012-05-15	0	1	0		0	0	0	1	1	0	0	1	0	0	1	1	0	0	0	1	0	0	1	1	0	0	1	0	0	0	0	1	0	0	0	0	0	0	0
199	M	1	2012-05-16	0	0	0	122	0	0	0	0	0	0	0	0	0	0	0	0	0	0	0	0	0	1	0	1	0	1	0	0	0	0	1	1	0	0	0	0	0	0	0
200	M	1	2012-05-16	1	0	1	61	1	0	0	0	0	0	0	1	0	1	0	0	0	1	0	0	0	0	0	0	0	0	1	1	0	1	1	1	0	0	0	0	0	0	0
201	M	1	2012-05-17	1	1	0	113	0	0	0	1	0	1	0	1	0	1	0	0	0	0	0	1	0	0	0	1	0	0	1	1	0	1	0	1	0	0	0	0	0	0	0
202	F	0	2012-05-17	0	1	0	119	1	1	0	1	0	1	0	0	0	0	0	0	0	0	0	1	0	0	0	1	0	0	1	0	0	0	1	1	0	0	0	0	0	0	0
203	F	0	2012-05-17	0	1	0		0	0	0	0	0	0	0	1	0	1	1	0	0	0	0	1	0	0	0	1	0	0	0	0	0	1	1	1	0	0	0	0	0	0	0
204	M	1	2012-05-17	1	1	0		0	0	0	1	1	1	0	1	0	0	0	1	0	0	0	1	0	0	0	1	0	0	0	1	0	0	1	1	0	0	0	0	1	1	B
205	F	1	2012-05-17	0	1	0		0	0	0	0	0	0	0	1	0	0	0	1	0	0	0	1	0	0	0	0	1	0	1	0	0	0	0	0	0	0	0	0	0	1	B
206	M	0	2012-05-17	1	1	0		0	0	0	1	0	1	0	1	0	1	0	0	0	0	0	0	0	0	1	1	0	0	1	1	0	1	1	1	0	0	0	0	0	0	0
207	M	1	2012-05-17	0	0	0		0	0	0	1	1	1	0	1	0	1	0	0	0	0	0	1	0	0	0	1	0	1	0	0	0	0	0	0	0	0	0	0	0	0	0
208	F	1	2012-05-17	0	1	0		0	0	0	1	0	1	0	0	0	0	0	0	0	0	0	1	0	0	0	0	1	0	1	0	0	0	0	0	0	0	0	0	1	1	B
209	M	1	2012-05-17	1	1	0		0	0	0	1	0	1	0	1	0	1	0	0	0	0	0	1	0	0	0	1	0	1	0	0	0	0	1	1	0	0	0	0	0	0	0
210	F	1	2012-05-17	1	1	0		0	0	0	0	0	0	0	1	0	1	0	0	1	0	0	1	0	0	0	1	0	0	0	0	0	1	1	1	0	0	0	0	0	0	0
211	F	0	2012-05-21	0	1	0	100	0	0	0	0	0	0	0	1	1	1	1	0	0	0	0	0	0	0	1	1	0	0	1	1	0	1	1	1	0	0	0	0	0	0	0
212	M		2012-05-17	1	0	0		0	0	0	0	0	0	0	1	1	0	0	0	0	0	0	1	0	0	0	1	1	0	1	0	0	0	0	0	0	0	0	0	0	1	A
213	F	1	2012-05-17	0	1	0		0	0	0	1	0	0	1	1	0	0	1	0	0	0	0	1	0	0	0	1	0	1	0	0	0	0	1	1	0	0	0	0	0	0	0
214	F	1	2012-05-17	0	1	0		0	0	0	1	1	1	0	0	0	0	0	0	0	0	0	1	0	0	0	1	0	0	1	0	0	0	1	1	0	0	0	0	0	0	0
215	F	0	2012-05-18	0	1	0		0	0	0	1	1	1	0	1	0	0	0	1	0	1	0	0	0	0	0	0	1	0	1	0	0	0	1	1	0	0	0	0	0	0	0
216	M	1	2012-05-18	1	1	0		0	0	0	1	1	1	0	1	0	1	1	0	0	1	1	0	0	0	0	0	0	0	1	1	0	1	0	1	0	0	0	0	0	0	0
217	M	1	2012-05-18	0	1	0		0	0	0	1	0	1	0	1	0	1	0	1	0	0	0	1	0	0	0	1	0	0	0	1	0	0	1	0	0	0	0	0	0	0	0
218	M	1	2012-05-18	1	0	0		0	0	0	1	1	1	0	0	0	0	0	0	0	0	0	1	0	0	0	0	0	0	1	1	0	1	0	0	0	0	0	0	0	0	0
219	F	0	2012-05-18	1	1	0		0	0	0	1	1	1	0	1	0	1	0	1	0	0	0	1	0	0	0	1	0	1	0	0	0	0	0	0	0	0	0	0	0	0	0
220	M	1	2012-05-21	0	0	0	101	0	0	0	0	0	0	0	1	0	0	0	1	0	0	0	1	0	0	0	1	0	0	1	1	0	1	0	1	0	0	0	0	1	1	B
221	M	1	2012-05-19	0	1	0		0	0	0	1	0	1	0	1	0	1	1	1	0	0	0	1	0	0	0	1	0	1	0	0	0	0	1	1	0	0	0	0	0	0	0
222	M	1	2012-05-21	0	0	0	108	0	0	0	1	0	1	0	1	0	1	0	0	0	1	0	0	1	0	0	0	0	0	1	1	0	1	1	1	0	0	0	0	0	0	0
223	F	0	2012-05-19	1	1	0		0	0	0	1	1	0	1	1	0	1	0	0	0	0	0	1	0	0	0	0	0	1	0	0	0	0	0	1	1	1	C hominis	IfA19G1	0	0	0
224	M	1	2012-05-19	0	0	0		0	0	0	1	1	1	0	1	0	1	1	1	0	0	0	1	0	0	0	1	1	0	1	0	0	0	0	0	0	0	0	0	0	0	0
225	F	1	2012-05-21	0	1	0	122	0	0	0	1	1	1	0	1	0	1	0	0	0	0	0	1	0	0	0	1	0	0	1	1	0	1	1	1	0	0	0	0	1	1	B
226	F	1	2012-05-21	1	1	0	107	0	0	0	1	1	1	0	1	0	1	0	1	0	0	0	0	0	0	0	1	0	0	1	1	0	1	0	1	0	0	0	0	0	0	0
227	M	1	2012-05-21	0	1	0	129	0	0	0	1	1	0	0	0	0	0	0	0	0	0	0	1	0	0	0	1	0	1	0	0	0	0	0	1	0	0	0	0	0	0	0
228	F	0	2012-05-21	0	1	0		0	0	0	1	1	1	1	1	0	1	1	1	0	0	0	1	0	0	0	0	0	0	0	0	0	1	1	1	0	0	0	0	0	0	0
229	M	0	2012-05-21	0	1	0		0	0	0	0	0	0	0	1	0	1	0	0	0	0	0	1	0	0	0	1	0	0	1	0	0	0	0	1	0	0	0	0	0	0	0
230	M	1	2012-05-21	0	1	0		0	0	0	0	0	0	0	1	0	1	0	0	0	0	0	1	0	0	0	0	0	1	0	0	0	0	0	0	0	0	0	0	0	0	0
231	F	1	2012-05-21	0	1	0		0	0	0	1	0	1	0	1	0	1	0	0	0	0	0	1	0	0	0	0	0	1	0	0	0	0	1	1	0	0	0	0	0	0	0
232	F	0	2012-05-21	1	1	1	34	1	1	0	1	0	1	0	0	0	0	0	0	0	0	0	1	0	0	0	1	1	0	1	0	0	0	0	0	0	0	0	0	0	1	B
233	M	1	2012-05-22	0	0	0	107	0	0	0	1	1	1	0	1	0	1	0	0	0	0	0	1	0	0	0	1	1	0	1	1	0	1	0	0	0	0	0	0	0	0	0
234	M	1	2012-05-22	1		1	85	0	0	0	1	1	1	0	1	0	1	1	1	0	0	0	1	0	0	0	1	0	0	1	1	0	1	0	0	0	0	0	0	0	0	0
235	M	1	2012-05-21	1	1	0		0	0	0	1	0	1	0	1	0	1	0	0	0	0	0	1	0	0	0	1	0	1	0	0	0	0	1	1	0	0	0	0	0	0	0
236	F	0	2012-05-21	0	1	0		0	0	0	1	1	1	1	1	0	0	0	1	0	0	0	1	0	0	0	1	0	0	0	1	0	0	0	0	0	0	0	0	0	0	0
237	F	0	2012-05-22	1		0	106	0	0	0	0	0	0	0	1	0	0	0	1	0	1	0	1	0	0	0	1	0	1	0	0	0	0	0	1	0	0	0		0	0	0
238	M	0	2012-05-22	0	0	0	114	1	1	0	1	0	1	0	1	0	1	0	0	0	0	0	1	0	0	0	1	0	1	0	0	0	0	0	0	0	1	C hominis	IaA16R4	0	0	0
239	M	1	2012-05-22	0	1	0		0	0	0	0	0	0	0	0	0	0	0	0	0	1	0	0	0	0	0	0	0	1	0	0	0	0	1	1	0	0	0	0	0	1	B
240	M	1	2012-05-22	1	0	0		1	1	0	1	1	1	0	0	0	0	0	0	0	0	0	1	0	0	0	1	0	1	0	0	0	0	0	1	0	0	0	0	0	0	0
241	M	0	2012-05-22	0	1	0		0	0	0	0	0	0	0	0	0	0	0	0	0	0	0	1	0	0	0	1	0	1	0	0	0	0	1	1	0	0	0	0	1	0	0
242	F	0	2012-05-22	0		0	142	0	0	0	0	0	0	0	1	0	1	0	0	0	0	0	0	0	0	1	1	0	1	0	0	0	0	0	0	0	0	0	0	0	0	0
243	M	1	2012-05-22	0	1	0	109	0	0	0	0	0	0	0	0	0	0	0	0	0	1	0	0	0	0	0	1	0	0	1	1	0	1	1	1	0	1	C suis		0	0	0
244	M	0	2012-05-22	1	0	0		0	0	0	1	1	1	1	1	0	1	0	0	0	1	0	0	0	0	0	1	1	1	0	0	0	0	0	0	0	0	0	0	0	0	0
245	F	1	2012-05-22	0	1	0		0	0	0	0	0	0	0	1	0	0	0	1	0	0	0	1	0	0	0	1	0	1	0	0	0	0	1	1	0	0	0	0	0	0	0
246	M	1	2012-05-22	0	1	0	122	0	0	0	1	1	1	0	1	0	1	0	1	0	0	0	1	0	0	0	1	0	0	1	1	0	1	0	0	0	0	0	0	0	0	0
247	M	0	2012-05-22	0	0	1	100	0	0	0	1	1	1	0	1	1	1	1	1	0	0	0	1	0	0	0	1	0	0	1	1	0	1	0	0	0	0	0	0	0	1	A
248	F	0	2012-05-23	0	0	0	90	0	0	0	0	0	0	0	1	0	0	0	1	0	0	0	0	0	1	0	1	0	1	1	1	0	0	0	0	0	0	0	0	0	0	0
249	M	1	2012-05-23	1	1	0		0	0	0	1	0	1	0	0	0	0	0	0	0	0	0	1	0	0	0	1	0	0	1	1	0	1	0	0	0	0	0	0	0	0	0
250	F	0	2012-05-23	0	1	0	123	0	0	0	1	1	1	0	0	0	0	0	0	0	0	0	1	0	1	0	1	0	1	0	0	0	0	1	1	0	0	0	0	1	1	B
251	F	1	2012-05-22	1	1	0		0	0	0	1	0	1	0	1	0	1	0	0	0	0	0	1	0	0	0	1	0	0	0	1	0	0	0	0	0	0	0	0	0	0	0
252	F	0	2012-05-23	0	1	0		0	0	0	1	1	0	0	1	0	1	0	0	0	0	0	0	0	1	0	1	0	1	0	0	0	0	1	1	0	0	0	0	0	0	0
253	F	0	2012-05-23	1	0	1	91	0	0	0	1	1	0	0	1	0	1	0	0	0	0	0	1	0	0	0	1	0	0	1	1	0	1	0	0	0	0	0	0	0	0	0
254	F	1	2012-05-21	1	1	0	104	0	0	0	1	0	1	0	1	0	1	0	1	0	0	0	1	0	0	0	1	0	0	1	1	0	1	1	1	0	0	0	0	0	0	0
255	F	1	2012-05-23	1	1	0		0	0	0	0	0	0	0	0	0	0	0	0	0	0	0	1	0	0	0	1	0	1	0	0	0	0	1	1	0	0	0	0	0	0	0
256	M	0	2012-05-23	0	0	0		0	0	0	1	0	1	1	1	0	1	1	0	0	0	0	1	0	0	0	1	0	0	0	0	0	1	0	1	0	0	0	0	0	0	0
257	F	1	2012-05-22	0	0	0		0	0	0	0	0	0	0	0	0	0	0	0	0	0	0	0	0	1	0	1	0	1	0	0	0	0	1	1	0	0	0	0	0	0	0
258	F	0	2012-05-23	0	1	0		0	0	0	1	1	0	0	0	0	0	0	0	0	0	0	0	1	0	0	1	0	1	0	0	0	0	0	1	0	0	0	0	0	0	0
259	M	1	2012-05-23	0	1	0	110	0	0	0	0	0	0	0	1	0	1	0	1	0	0	0	1	0	0	0	1	1	1	0	0	0	0	1	0	0	0	0	0	1	0	0
260	F	1	2012-05-23	0	1	0		0	0	0	0	0	0	0	1	0	1	0	0	0	0	0	1	0	0	0	1	0	1	0	0	0	0	1	1	0	0	0	0	0	0	0
261	M	1	2012-05-23	1		0	115	0	0	0	0	0	0	0	0	0	0	0	0	0	0	0	1	0	0	0	0	0	1	0	0	0	0	0	1	0	0	0	0	0	0	0
262	F	1	2012-05-23	0	1	0		0	0	0	1	1	1	0	1	0	1	0	1	0	0	0	1	0	0	0	0	1	0	0	1	0	0	1	1	0	0	0	0	0	0	0
263	M	1	2012-05-23	1		0	94	0	0	0	0	0	0	0	0	0	0	0	0	0	0	0	0	0	1	0	1	0	1	0	0	0	0	0	0	0	0	0	0	0	0	0
264	M	0	2012-05-24	0	1	1	74	1	1	0	1	0	1	0	1	0	1	0	0	0	0	0	0	0	0	1	1	0	0	1	1	0	1	1	1	0	0	0	0	0	0	0
265	M	1	2012-05-24	0	0	0		0	0	0	1	0	1	0	0	0	0	0	0	0	0	0	1	0	0	0	1	0	1	0	0	0	0	1	1	0	0	0	0	0	0	0
266	M	0	2012-05-24	0	1	0	135	0	0	0	1	0	1	0	1	0	0	0	1	0	0	0	0	1	0	0	1	0	1	1	0	0	0	1	1	0	0	0	0	0	0	0
267	F	1	2012-05-24	0	0	1	80	0	0	0	0	0	0	0	1	0	1	0	0	0	1	0	1	0	0	0	1	0	0	1	1	0	1	0	0	0	0	0	0	0	0	0
268	M	1	2012-05-24	1	1	0		0	0	0	1	0	1	0	1	0	1	0	0	0	0	0	1	0	0	0	1	0	1	0	0	0	0	1	1	0	0	0	0	1	1	B
269	M	1	2012-05-24	0	1	0		0	0	0	1	1	1	1	0	0	0	0	0	0	0	0	1	0	0	0	1	1	1	0	0	0	0	1	0	0	0	0	0	0	0	0
270	F	1	2012-05-24	0	1	0		0	0	0	1	1	1	0	1	0	1	0	1	0	0	0	1	0	0	0	1	0	0	1	0	0	0	1	1	0	0	0	0	0	0	0
271	M	1	2012-05-24	0	1	0		0	0	0	1	0	1	0	1	0	0	0	0	1	0	0	1	0	0	0	1	0	1	0	0	0	0	0	1	0	0	0	0	0	0	0
272	M	0	2012-05-24	0	1	0		0	0	0	1	0	1	0	1	0	0	0	1	0	0	0	1	0	0	0	1	0	0	0	0	0	1	0	1	0	1	C hominis	IaA14R3	1	1	B
273	M	0	2012-05-25	0	1	0		0	0	0	1	1	0	0	1	0	1	0	0	0	0	0	1	0	0	0	1	0	1	0	0	0	0	0	1	0	1	C hominis & C parvum	seq poor	0	0	0
274	F	0	2012-05-25	0	1	0	118	0	0	0	1	1	0	0	1	0	1	0	0	0	0	0	0	0	1	0	1	1	1	1	0	0	0	0	1	0	1	C meleagridis	PCR neg	0	0	0
275	M	1	2012-05-25	0	1	0		0	0	0	1	1	0	0	1	0	1	0	1	0	0	0	1	0	0	0	1	1	1	0	0	0	0	1	1	0	0	0	0	0	0	0
276	F	0	2012-05-25	0	0	0		0	0	0	0	0	0	0	1	0	1	1	0	0	0	0	1	0	0	0	1	1	1	0	0	0	0	0	1	0	0	0	0	0	1	B
277	M	1	2012-05-25	1	0	0		0	0	0	0	0	0	0	0	0	0	0	0	0	0	0	0	1	0	0	1	0	1	0	0	0	0	0	1	0	0	0	0	0	0	0
278	M	1	2012-05-25	0	1	0		0	0	0	1	0	0	1	1	0	1	0	1	0	0	0	1	0	0	0	1	0	0	0	0	0	1	0	1	0	0	0	0	1	1	B
279	M	1	2012-05-28	0	1	0	109	0	0	0	1	0	1	0	1	0	1	0	0	0	1	0	0	0	0	0	1	0	0	1	1	1	0	0	1	0	0	0	0	0	0	0
280	M	1	2012-05-28	1	1	0	96	0	0	0	1	1	1	0	1	0	1	0	1	0	0	0	1	0	0	0	1	0	1	0	0	0	0	1	1	0	0	0	0	0	0	0
281	M	1	2012-05-28	1	1	0	126	0	0	0	1	0	1	0	1	0	1	0	0	0	0	0	1	0	0	0	1	0	0	1	1	0	1	0	1	0	0	0	0	0	1	B
282	M	1	2012-05-28	0	0	0	105	0	0	0	1	1	1	0	1	0	1	1	1	0	0	0	1	0	0	0	1	0	1	0	0	0	0	1	1	0	0	0	0	0	0	0
283	M	1	2012-05-28	0	1	0	123	0	0	0	1	1	0	0	1	0	1	0	0	0	0	0	1	0	0	0	1	0	1	0	0	0	0	1	1	0	0	0	0	0	0	0
284	M	1	2012-05-28	0	0	0	116	0	0	1	1	1	1	0	1	0	1	0	1	0	1	0	0	0	0	1	0	0	0	1	1	0	1	0	0	0	0	0	0	1	1	B
285	M	1	2012-05-28	0	1	0		0	0	0	1	0	1	0	1	0	0	0	0	0	0	0	0	1	1	0	1	0	1	0	0	0	0	1	1	0	0	0	0	0	0	0
286	M	1	2012-05-28	0	1	0		0	0	0	1	0	1	0	0	0	0	0	0	0	0	0	1	0	0	0	1	1	1	0	0	0	0	1	1	0	0	0	0	1	1	A
287	F	1	2012-05-29	0	1	1	91	0	0	0	0	0	0	0	1	0	1	0	1	0	0	0	1	0	0	0	1	1	0	1	1	0	1	0	0	0	0	0	0	0	1	B
288	M	1	2012-05-28	0	1	0		0	0	0	1	1	1	0	1	0	1	0	0	0	0	0	1	0	0	0	1	0	0	1	0	0	1	1	1	0	0	0	0	0	0	0
289	M	0	2012-05-28	1	1	0		0	0	0	1	1	0	0	0	0	0	0	0	0	0	0	1	0	0	0	1	0	1	0	0	0	0	0	1	0	0	0	0	0	1	B
290	F	0	2012-05-29	0	1	0	125	0	0	0	1	1	1	0	1	0	1	0	1	0	0	0	1	1	0	0	1	0	1	0	0	0	0	0	0	0	0	0	0	0	0	0
291	M	1	2012-05-28	0	1	0		0	0	0	1	0	1	1	1	0	1	0	1	0	0	0	1	0	0	0	0	0	1	0	0	0	0	1	1	0	0	0	0	0	0	0
292	M	1	2012-05-28	0	1	0		0	0	0	1	1	1	0	1	0	1	0	1	0	0	0	1	0	0	0	1	0	0	0	0	0	1	1	1	0	0	0	0	1	1	B
293	F	1	2012-05-29	0	0	0	106	0	0	0	1	0	1	0	1	0	1	0	1	0	0	0	1	0	0	0	1	0	1	0	0	0	0	1	1	0	0	0	0	0	0	0
294	M	1	2012-05-29	1	1	0		0	0	0	1	0	1	1	1	0	0	0	1	0	0	0	0	0	0	1	1	1	0	1	0	0	0	1	1	0	0	0	0	0	0	0
295	M	1	2012-05-29	0	1	0		0	0	0	1	1	0	0	1	0	1	0	0	0	0	0	0	1	0	0	1	0	1	0	0	0	0	1	1	0	0	0	0	1	1	A+B
296	M	1	2012-05-29	0	1	0		0	0	0	1	1	1	0	1	0	1	0	0	0	0	0	1	0	0	0	1	0	1	0	0	0	0	1	1	0	0	0	0	0	0	0
297	M	1	2012-05-30	0	1	0	131	0	0	0	1	0	1	0	1	0	1	0	0	0	0	0	1	0	0	1	1	0	0	1	1	0	1	1	1	0	0	0	0	0	0	0
298	M	1	2012-05-30	0	1	0		0	0	0	1	0	1	0	1	0	0	1	1	0	0	0	1	0	0	0	1	0	0	0	0	0	1	1	1	0	0	0	0	0	0	0
299	F	1	2012-05-30	0	0	0	114	0	0	0	0	0	0	0	0	0	0	0	0	0	0	0	1	0	0	0	0	0	0	1	1	0	1	0	1	0	0	0	0	0	1	B
300	M	0	2012-05-30	0		1	81	0	0	0	0	0	0	0	0	0	0	0	0	0	0	0	0	0	1	0	1	1	1	0	0	0	0	0	0	0	0	0	0	0	0	0
301	M	1	2012-05-30	1	1	1	89	0	0	0	1	1	1	0	1	0	1	0	0	0	0	0	1	0	0	0	1	0	0	1	1	0	1	1	1	0	0	0	0	0	0	0
302	F	1	2012-05-30	0	1	0		0	0	0	1	0	1	0	0	0	0	0	0	0	0	0	1	0	0	0	1	1	1	0	0	0	0	1	1	0	0	0	0	0	0	0
303	F	1	2012-05-30	1	1	1	97	0	0	0	1	1	0	0	1	0	1	0	0	0	0	0	1	0	0	0	1	0	1	0	0	0	0	1	1	0	0	0	0	1	1	B
304	M	1	2012-05-30	0	1	0		0	0	0	1	0	1	0	1	0	0	1	0	0	0	0	1	0	0	0	0	0	0	0	0	0	1	0	1	0	0	0	0	1	1	B
305	F	0	2012-05-30	0	0	0		0	0	0	0	0	0	0	0	0	0	0	0	0	0	1	0	0	0	0	1	0	1	0	0	0	0	1	1	0	0	0	0	0	0	0
306	F	0	2012-05-30	0	0	0		0	0	0	1	0	1	1	1	0	1	0	1	0	0	0	1	0	0	0	0	0	0	0	0	0	1	1	1	0	0	0	0	1	1	B
307	F	1	2012-06-06	0	1	0		0	0	0	1	1	0	0	0	0	0	0	0	0	0	0	1	0	0	0	1	0	1	0	0	0	0	1	1	0	0	0	0	0	0	0
308	M	0	2012-05-31	1		0	96	0	0	0	1	0	1	0	1	0	1	1	1	0	0	0	1	0	1	0	1	0	0	1	1	0	1	0	0	0	0	0	0	0	0	0
309	M	1	2012-05-31	1	1	0	98	0	0	0	1	0	1	0	1	1	1	0	0	0	0	0	1	0	0	0	1	0	0	1	1	0	1	0	0	0	0	0	0	1	1	B
310	F	1	2012-05-31	0	0	0		0	0	0	0	0	0	0	0	0	0	0	0	0	0	0	1	0	0	0	1	0	0	1	1	0	1	1	1	0	0	0	0	0	1	A+B
311	F	0	2012-05-31	0	1	0		0	0	0	1	1	1	0	1	0	1	0	1	0	0	0	1	0	0	0	0	0	0	1	0	0	0	1	1	0	0	0	0	1	1	A
312	M	1	2012-05-31	0	1	0		0	0	0	0	0	0	0	0	0	0	0	0	0	0	0	1	0	0	0	1	0	0	0	0	0	1	0	1	0	0	0	0	0	0	0
313	M	1	2012-05-31	0	1	0		0	0	0	1	1	1	0	1	0	1	0	1	0	0	0	1	0	0	0	0	1	0	1	0	0	0	1	1	0	0	0	0	1	1	B
314	F	1	2012-05-31	0	0	0		0	0	0	1	0	1	0	1	0	0	0	1	0	0	0	1	0	0	0	1	1	1	0	0	0	0	1	1	0	0	0	0	1	1	A
315	F	1	2012-05-31	1	1	0		0	0	0	1	1	0	0	0	0	0	0	0	0	0	0	1	0	0	0	1	0	1	0	0	0	0	1	1	0	0	0	0	1	1	B
316	M	1	2012-05-31	0	1	1	90	0	0	0	0	0	0	0	1	0	1	1	1	0	0	0	1	0	0	0	1	0	0	1	1	0	1	1	1	0	0	0	0	0	0	0
317	M	1	2012-05-31	1	1	0		0	0	0	0	0	0	0	0	0	0	0	0	0	0	0	1	0	0	0	0	0	0	0	0	0	1	0	1	0	0	0	0	0	0	0
318	M	1	2012-05-31	0	1	0		0	0	0	1	1	1	0	1	0	0	0	1	0	0	0	1	0	0	0	1	1	0	1	0	0	0	0	1	0	0	0	0	0	0	0
319	M	0	2012-06-01	0	1	0		0	0	0	1	0	1	0	1	0	0	1	0	0	0	0	1	0	0	0	1	0	0	1	0	0	0	1	1	0	0	0		0	0	0
320	F	1	2012-06-01	1	1	0		1	1	0	1	1	1	0	1	0	0	0	1	0	1	0	0	0	0	0	0	1	0	1	0	0	0	1	1	0	0	0	0	0	0	0
321	M	1	2012-06-01	0	1	0		0	0	0	1	0	1	1	1	0	1	0	0	0	0	0	1	0	0	0	1	0	0	0	0	0	1	0	1	0	0	0	0	1	1	B
322	M	0	2012-06-01	0	0	0	96	0	0	0	1	1	1	0	1	0	1	1	1	0	1	0	1	0	0	0	1	0	0	1	1	0	1	0	1	0	0	0	0	0	0	0
323	M	1	2012-06-01	1	1	1	87	0	0	0	0	0	0	0	1	1	1	1	1	0	0	0	1	0	0	0	1	0	1	0	0	0	0	1	1	0	0	0	0	0	0	0
324	F	0	2012-06-01	1	0	0	97	1	0	0	1	0	1	0	0	0	0	0	0	0	0	0	1	0	0	0	1	0	1	0	0	0	0	0	0	0	0	0	0	0	0	0
325	F	1	2012-06-01	0	1	0		0	0	0	1	0	1	0	1	0	1	0	1	0	0	0	1	0	0	0	1	0	0	0	1	0	0	1	1	0	0	0	0	0	0	0
326	M	0	2012-06-01	1	1	0		0	0	0	1	1	0	1	0	0	0	0	0	0	0	0	1	0	1	0	1	0	1	0	0	0	0	1	1	0	0	0	0	0	0	0
327	M	1	2012-06-01	0	1	0		0	0	0	1	1	1	0	1	0	1	1	1	0	0	0	1	0	0	0	0	0	0	0	0	0	1	1	1	0	0	0	0	0	1	B
328	M	0	2012-06-04	1	1	0	93	0	0	0	1	1	1	0	1	0	1	0	0	0	0	0	0	0	0	1	1	0	0	1	1	0	1	0	0	0	0	0	0	0	0	0
329	F	0	2012-06-02	0	1	0		0	0	0	1	1	1	0	0	0	0	0	0	0	0	0	0	0	1	0	0	0	1	0	0	0	0	0	1	0	0	0	0	1	1	B
330	M	0	2012-06-04	0	1	0		1	1	0	1	1	1	0	1	0	1	1	1	0	0	1	1	0	0	0	1	0	1	0	0	0	0	0	0	0	0	0	0	0	0	0
331	F	0	2012-06-04	0	0	0	109	0	0	1	1	0	1	0	0	0	0	0	0	0	0	0	0	0	1	0	1	0	1	0	0	0	0	0	0	0	0	0	0	0	0	0
332	F	1	2012-06-04	0	0	1	57	0	0	0	1	0	1	0	1	0	1	1	1	0	0	0	1	0	0	0	0	1	1	0	0	0	0	1	1	0	0	0	0	0	0	0
333	F	1	2012-06-02	0	1	0		0	0	0	0	0	0	0	0	0	0	0	0	0	0	0	1	0	0	0	1	0	1	0	0	0	0	0	1	0	0	0	0	0	0	0
334	F	1	2012-06-04	0	1	1	86	0	0	0	1	1	0	0	1	1	1	1	0	0	0	0	1	0	0	0	1	0	0	1	1	0	1	1	1	0	0	0	0	0	0	0
335	M	1	2012-06-04	0	0	0	110	0	0	1	0	0	0	0	0	0	0	0	0	0	0	0	1	0	0	0	1	0	0	1	1	0	1	1	1	0	0	0	0	0	0	0
336	F	0	2012-06-04	0	1	0		0	0	0	1	0	1	0	1	0	1	0	0	0	0	1	1	0	0	0	1	0	1	0	0	0	0	1	1	0	0	0	0	0	0	0
337	F	1	2012-06-05	0	1	0	112	0	0	0	1	0	1	0	1	0	0	0	1	0	0	0	1	0	0	0	1	1	1	1	0	0	0	1	1	0	0	0	0	1	1	B
338	M	1	2012-06-05	0	0	0	133	0	0	0	1	0	1	0	1	0	1	0	1	0	0	0	1	0	0	0	0	1	0	1	1	0	1	1	1	0	0	0	0	1	1	B
339	M	1	2012-06-04	0	1	0		0	0	0	1	1	1	1	1	0	1	1	0	0	0	0	1	0	0	0	1	0	1	0	0	0	0	1	1	0	1	C parvum	PCR neg	0	0	0
340	M	0	2012-06-04	0	0	0		0	0	0	1	1	1	0	1	0	1	0	1	0	0	0	1	0	0	0	0	1	0	0	1	0	0	1	1	0	0	0	0	1	1	A+B
341	M	1	2012-06-04	1	0	0		0	0	0	0	0	0	0	1	0	1	1	1	0	0	0	1	0	0	0	1	0	0	1	0	0	0	1	1	0	0	0	0	0	0	0
342	M	1	2012-06-04	0	1	0		0	0	0	1	1	1	0	1	0	1	0	1	1	0	0	1	0	0	0	1	0	0	0	0	0	1	0	0	1	1	C meleagridis	seq poor	0	0	0
343	F	1	2012-06-04	1	1	0		0	0	0	1	1	1	0	0	0	0	0	0	0	0	0	0	1	0	0	1	0	1	0	0	0	0	0	1	0	0	0		0	0	0
344	F	1	2012-06-08	0	0	0		1	1	0	1	1	1	0	1	0	1	0	0	0	0	0	1	0	0	0	1	1	0	0	1	0	0	1	1	0	0	0	0	1	1	B
345	M	1	2012-06-06	1	1	0		0	0	0	1	1	1	1	1	0	1	0	1	0	0	0	1	0	0	0	1	1	1	0	0	0	0	0	0	0	0	0	0	1	1	B
346	M	1	2012-06-04	0	1	0		0	0	0	0	0	0	0	0	0	0	0	0	0	0	0	1	0	0	0	1	0	1	0	0	0	0	1	1	0	0	0	0	0	0	0
347	F	1	2012-06-05	0	1	1	81	0	0	0	1	1	1	0	1	0	1	0	0	0	0	0	1	0	0	0	1	0	1	0	0	0	0	1	1	0	0	0		0	0	0
348	M	1	2012-06-04	0	1	0		0	0	0		0	0	0	1	0	1	1	1	0	0	0	1	0	0	0	1	0	1	0	0	0	0	0	0	0	0	0	0	1	1	A
349	F	1	2012-06-05	1	1	0	138	0	0	0	1	1	1	0	1	0	1	1	1	0	0	1	1	0	0	0	1	0	0	1	1	0	1	1	1	0	0	0	0	0	1	B
350	M	1	2012-06-05	1	0	0		0	0	0	1	1	1	0	1	0	1	1	1	0	0	0	1	0	0	0	1	1	0	1	0	0	0	0	1	0	0	0	0	0	1	B
351	F	0	2012-06-05	0	1	0		0	0	0	1	0	1	1	1	0	0	1	0	0	0	0	0	0	0	1	0	0	0	1	0	0	0	1	1	0	0	0	0	0	0	0
352	M	1	2012-06-05	1	0	0		0	0	0	1	1	1	0	0	0	0	0	0	0	0	0	1	0	0	0	1	1	1	0	0	0	0	0	0	0	0	0	0	0	0	0
353	M	1	2012-06-05	0	1	0		0	0	0	1	0	1	1	1	0	1	0	1	0	0	0	1	0	0	0	1	1	1	0	0	0	0	1	1	0	0	0	0	0	0	0
354	M	1	2012-06-05	1	1	0		0	0	0	1	0	1	0	1	0	1	0	0	0	0	0	1	0	0	0	1	0	1	0	0	0	0	1	1	0	0	0	0	0	0	0
355	F	1	2012-06-05	0	1	0		0	0	0	0	0	0	0	0	0	0	0	0	0	0	0	1	0	0	0	1	0	1	0	0	0	0	0	1	0	1	C canis	0	0	0	0
356	F	1	2012-06-05	0	1	0		0	0	0	1	0	1	1	1	0	1	1	0	0	0	0	1	0	0	0	0	0	1	0	0	0	0	1	1	0	0	0	0	1	1	A
357	M	0	2012-06-05	0	1	0		0	0	0	1	1	1	0	1	0	1	0	1	0	0	0	1	0	0	0	1	0	1	0	0	0	0	1	1	0	0	0	0	0	1	B
358	M	1	2012-06-06	0	1	0	143	0	0	0	1	1	1	0	1	0	1	0	1	0	0	0	1	0	0	0	0	0	0	1	1	0	1	1	1	0	0	0	0	0	0	0
359	M	0	2012-06-06	0	1	0	105	0	0	0	1	1	1	0	1	0	1	1	1	0	1	0	0	0	0	1	0	0	0	1	1	0	1	1	1	0	0	0		0	0	0
360	F	1	2012-06-06	1	1	0	108	0	0	0	1	0	1	0	1	0	1	0	1	0	0	0	1	0	0	0	1	0	0	1	0	0	0	1	1	0	0	0	0	0	0	0
361	F	1	2012-06-06	1		0	118	0	0	0	1	0	1	0	0	0	0	0	0	0	0	0	1	0	0	0	1	1	0	1	1	0	1	0	0	0	0	0	0	0	0	0
362	F	1	2012-06-06	1	1	0	101	1	1	1	1	1	1	0	1	0	1	0	0	0	1	0	1	0	0	0	1	0	0	1	1	0	1	0	1	0	0	0	0	0	0	0
363	F	1	2012-06-06	0	1	0		0	0	0	1	0	1	0	1	0	1	0	0	0	0	0	1	0	0	0	1	0	1	0	0	0	0	1	1	0	1	C canis	0	0	0	0
364	F	1	2012-06-06	0	1	0		0	0	0	0	0	0	0	1	0	0	0	1	0	0	0	1	0	0	0	1	0	0	0	0	0	1	1	1	0	0	0	0	0	0	0
365	M	1	2012-06-06	0	1	0		0	0	0	0	0	0	0	0	0	0	0	0	0	0	0	1	0	0	0	1	0	1	0	0	0	0	0	0	0	0	0	0	0	0	0
366	F	1	2012-06-06	0	1	0		0	0	0	1	0	1	0	1	0	1	0	1	0	0	0	1	0	0	0	1	1	1	0	0	0	0	1	1	0	0	0	0	0	0	0
367	M	1	2012-06-07	0	0	0		0	0	0	1	0	1	0	1	0	1	0	1	0	0	0	1	0	0	0	1	0	1	0	0	0	0	1	1	0	0	0	0	0	0	0
368	M	1	2012-06-07	0	0	0		0	0	0	1	0	1	0	0	0	0	0	0	0	0	0	1	0	0	0	1	1	1	0	0	0	0	0	0	0	0	0	0	0	0	0
369	M	1	2012-06-07	0	0	0		0	0	0	1	1	1	0	1	0	0	0	1	0	0	0	1	0	0	0	1	1	0	0	1	0	0	1	0	0	0	0	0	1	1	B
370	F	1	2012-06-07	0	1	0		0	0	0	1	1	1	0	1	0	1	0	1	0	0	0	1	0	0	0	1	1	0	1	0	0	0	1	1	0	0	0	0	1	1	A
371	M	1	2012-06-07	1	1	0		0	0	0	1	1	1	0	1	0	1	1	1	0	0	0	0	1	0	0	1	0	0	0	0	0	1	0	1	0	1	C parvum	PCR neg	0	1	B
372	F	1	2012-06-07	1	0	0		0	0	0	1	1	1	0	1	0	1	1	0	0	1	0	0	0	0	0	0	1	0	1	0	0	0	0	0	0	0	0	0	0	0	0
373	F	1	2012-06-07	1	1	0		0	0	0	1	0	1	1	1	0	1	0	1	0	0	0	1	0	0	0	1	1	0	1	0	0	0	1	1	0	0	0	0	1	1	A
374	F	1	2012-06-08	1	1	0	99	0	0	0	1	1	0	0	0	0	0	0	0	0	1	0	1	0	0	0	1	0	0	1	0	0	1	0	1	0	0	0	0	1	1	B
375	F	0	2012-06-08			0		0	0	0		0	0	0		0	0	0	0	0	0	0	0	0	0	0	0		0	0	0	0	0	0	0	0	0	0	0	0	0	0
376	M	1	2012-06-08	0	1	0		0	0	0	1	1	1	0	0	0	0	0	0	0	0	0	1	0	0	0	0	0	0	1	0	0	1	0	1	0	0	0	0	0	0	0
377	F	1	2012-06-08	0	1	0		0	0	0	1	0	1	0	1	0	0	0	1	0	0	0	1	0	0	0	1	1	1	0	0	0	0	1	1	0	0	0	0	0	0	0
378	M	0	2012-06-08	1	0	0		0	0	0	1	0	1	0	1	0	1	0	0	0	0	0	1	0	0	0	1	1	1	0	0	0	0	0	0	0	0	0	0	0	0	0
379	M	1	2012-06-08	1	1	0		0	0	0	1	1	0	0	1	0	1	0	1	0	0	0	1	0	0	0	1	1	0	1	0	0	0	0	0	0	1	C meleagridis	IaA14R3	1	1	A+B
380	F	1	2012-06-08	0	0	0	126	0	0	0	1	0	1	0	1	1	1	1	0	0	0	0	1	0	0	0	1	0	1	0	0	0	0	0	1	0	0	0	0	1	1	B
381	F	1	2012-06-08	1	1	0		0	0	0	0	0	0	0	1	0	1	0	0	0	0	0	1	0	0	0	1	1	1	0	0	0	0	0	0	0	0	0	0	0	0	0
382	M	1	2012-06-08	0	0	0	102	0	0	0	1	0	1	0	1	0	1	0	1	0	0	0	1	0	0	0	1	0	0	1	1	0	1	1	1	0	0	0	0	0	0	0
383	M	1	2012-06-09	0	1	0		0	0	0	1	1	0	0	1	0	1	0	1	0	0	0	1	0	0	0	1	0	1	0	0	0	0	1	1	0	0	0	0	0	0	0
384	F		2012-06-09	0	1	0		0	0	0	1	1	1	0	1	0	1	0	0	0	0	0	1	0	0	0	1	0	1	0	0	0	0	1	1	0	1	C hominis	IaA16R4	0	0	0
385	M	0	2012-06-11	0	1	0	132	0	0	0	1	1	1	0	1	0	1	1	0	0	1	1	0	0	0	0	0	1	0	1	1	0	1	1	1	0	0	0	0	0	0	0
386	M	1	2012-06-09	0	1	0		0	0	0	1	0	1	0	1	0	1	0	1	0	0	0	1	0	0	0	1	0	1	0	0	0	0	1	0	0	0	0	0	1	1	B
387	F	0	2012-06-11	0		0	103	1	1	1	0	0	0	0	1	0	1	0	1	0	0	0	0	0	0	1	1	0	1	0	0	0	0	0	0	0	1	C meleagridis	IaA14R3	0	0	0
388	M	0	2012-06-11	0	0	1	157	0	0	1	1	1	1	0	1	0	1	1	0	0	0	0	1	0	0	0	1	0	0	1	1	0	1	0	1	0	0	0	0	0	0	0
389	M	1	2012-06-11	0	1	0	114	0	0	0	1	1	1	0	1	0	1	1	1	0	0	0	1	1	0	0	1	0	1	1	0	0	0	1	1	0	0	0	0	1	0	0
390	F	1	2012-06-11	1	1	1	86	0	0	0	1	1	1	0	1	0	1	1	0	0	0	0	1	0	0	0	1	0	0	1	1	0	1	1	1	0	0	0	0	0	0	0
391	F	1	2012-06-11	1	1	1	83	0	0	0	1	1	1	0	1	0	1	0	1	0	0	0	1	0	0	0	1	0	0	1	0	0	0	1	1	0	0	0	0	0	1	B
392	M	1	2012-06-11	1	1	0		0	0	0	1	0	1	0	0	0	0	0	0	0	0	0	1	0	0	0	1	0	1	0	0	0	0	0	0	0	0	0	0	0	0	0
393	M	1	2012-06-12	1	1	0	114	1	1	1	1	1	1	0	1	0	1	0	0	0	0	0	1	0	0	0	1	0	0	1	1	0	1	0	0	0	0	0	0	0	0	0
394	M	1	2012-06-12	0		0	113	1	1	0	1	1	1	0	1	0	1	0	0	0	0	0	1	0	0	0	1	0	1	0	0	0	0	0	0	0	0	0	0	0	0	0
395	F	1	2012-06-12	0	0	0	158	0	0	0	1	1	1	0	1	1	0	0	0	0	0	0	1	0	0	0	1	0	0	1	1	0	1	1	1	0	0	0	0	0	0	0
396	F		2012-06-12	0	1	0		0	0	0	1	1	1	0	1	0	1	0	0	0	0	0	1	0	0	0	1	0	1	0	0	0	0	1	1	0	0	0	0	0	0	0
397	M	0	2012-06-13	1	1	0		0	0	0	1	1	1	0	1	0	1	0	0	0	1	0	0	0	0	0	1	1	0	0	0	0	1	0	0	0	0	0	0	0	1	B
398	M	1	2012-06-12	0	1	0		0	0	0	1	0	1	0	1	0	1	0	0	0	0	0	1	0	0	0	1	1	1	0	0	0	0	1	1	0	0	0	0	1	1	B
399	F	1	2012-06-12	0	1	0	121	0	0	0	0	0	0	0	1	0	1	0	0	0	0	0	1	0	0	0	1	0	1	0	0	0	0	0	1	0	0	0	0	0	0	0
400	F	1	2012-06-12	0	1	0		0	0	1	1	0	1	0	0	0	0	0	0	0	0	0	0	0	0	1	1	0	0	1	1	0	1	1	1	0	1	C canis	0	0	0	0
401	M	0	2012-06-13	0		0	123	0	0	0	1	0	1	0	1	0	1	0	1	0	0	0	0	0	0	1	0	0	0	1	1	0	1	0	1	0	0	0	0	0	0	0
402	F	0	2012-06-13	1	1	0	90	0	0	0	0	0	0	0	0	0	0	0	0	0	0	0	1	0	0	0	0	0	0	1	1	0	1	0	1	0	0	0	0	0	0	0
403	M	1	2012-06-13	1	1	0	113	0	0	0	1	1	0	0	0	0	0	0	0	0	0	0	1	0	0	0	1	0	0	1	1	0	1	1	1	0	0	0	0	0	1	B
404	M	1	2012-06-13	0	1	0		0	0	0	1	0	1	0	0	0	0	0	0	0	0	0	1	0	0	0	1	0	1	0	0	0	0	1	1	0	0	0	0	0	1	B
405	F	1	2012-06-13	0	1	0		0	0	0	1	1	1	0	1	0	0	0	1	0	0	0	1	0	0	0	1	1	0	0	0	0	1	0	0	0	0	0	0	1	1	B
406	M	1	2012-06-13	0	1	0		0	0	0	0	0	0	0	0	0	0	0	0	0	0	0	1	0	0	0	1	0	0	1	0	0	0	1	0	0	0	0	0	0	0	0
407	F	1	2012-06-13	0	1	0		0	0	0	1	0	1	0	1	0	0	0	1	0	0	0	1	0	0	0	1	0	1	0	0	0	0	1	0	0	0	0	0	0	0	0
408	M	1	2012-06-13	0	1	0		0	0	0	1	0	1	0	0	0	0	0	0	0	0	0	1	0	0	0	1	0	1	0	0	0	0	1	1	0	0	0	0	0	0	0
409	F	1	2012-06-13	0	1	0		0	0	0	1	0	1	0	0	0	0	0	0	0	0	0	1	0	0	0	1	0	0	1	0	0	0	1	0	0	0	0	0	1	1	B
410	M	1	2012-06-14	1	1	0		0	0	0	0	0	0	0	1	0	1	1	0	0	0	0	1	0	0	0	1	0	0	0	1	0	0	1	1	0	0	0	0	1	1	B
411	M	1	2012-06-15	0	0	0	110	0	0	0	0	0	0	0	0	0	0	0	0	0	0	0	1	0	0	0	1	0	1	0	0	0	0	0	1	0	0	0	0	0	0	0
412	F	0	2012-06-14	0	1	0	131	0	0	0	1	0	1	0	1	0	1	0	0	0	0	0	0	0	0	1	1	1	1	0	0	0	0	1	0	0	0	0	0	0	0	0
413	M	1	2012-06-14	1	1	0		0	0	0	0	0	0	0	0	0	0	0	0	0	0	0	1	0	0	0	1	0	1	0	0	0	0	1	0	0	0	0	0	0	0	0
414	M	1	2012-06-14	0	1	1	96	0	0	0	1	1	1	0	0	0	0	0	0	0	0	0	1	0	0	0	1	0	1	0	0	0	0	1	0	0	0	0	0	0	1	B
415	F	1	2012-06-14	0	1	0	118	0	0	0	1	1	0	0	1	0	1	0	0	0	0	1	1	0	0	0	1	0	1	0	0	0	0	1	1	0	0	0	0	0	1	B
416	F	0	2012-06-14	0	1	0		0	0	0	0	0	0	0	1	0	1	0	0	0	1	0	0	0	0	0	0	0	0	0	1	0	0	1	0	0	0	0	0	0	0	0
417	F	0	2012-06-14	0	1	0		0	0	0	1	1	1	0	1	0	1	0	0	0	0	0	1	0	0	0	0	1	1	0	0	0	0	0	0	0	0	0	0	0	0	0
418	M	0	2012-06-15	1	1	0		0	0	0	1	1	0	0	0	0	0	0	0	0	1	0	0	0	0	0	0	0	1	0	0	0	0	0	1	0	0	0	0	0	0	0
419	M	1	2012-06-15	1	1	0	99	0	0	0	1	1	1	0	0	0	0	0	0	0	0	0	0	0	1	0	0	0	1	0	0	0	0	1	1	0	0	0	0	0	1	B
420	F	0	2012-06-18	0	1	1	39	0	0	1	0	0	0	0	0	0	0	0	0	0	0	0	0	0	0	1	1	0	1	0	0	0	0	1	1	0	0	0	0	0	0	0
421	M	1	2012-06-18	0	1	0	109	0	0	0	0	0	0	0	1	0	1	1	1	0	0	0	1	0	0	0	1	0	0	1	1	0	1	1	1	0	0	0	0	0	0	0
422	M	1	2012-06-16	0	1	0		0	0	0	1	0	1	0	1	0	0	0	1	0	0	0	1	0	0	0	1	0	1	0	0	0	0	1	1	0	0	0	0	0	0	0
423	M	0	2012-06-18	0	0	1	47	0	0	1	1	0	1	0	1	0	1	0	0	0	0	0	1	0	0	0	1	0	0	1	1	0	1	1	1	0	0	0	0	0	0	0
424	M	1	2012-06-18	0	0	1	89	0	0	0	1	0	1	0	1	0	1	1	0	0	0	0	1	0	0	0	1	0	1	0	0	0	0	0	0	0	0	0	0	0	0	0
425	M	0	2012-06-18	0	1	1	97	0	0	0	1	0	1	0	0	0	0	0	0	0	0	0	0	0	0	1	1	0	0	1	1	0	1	1	1	0	0	0	0	0	0	0
426	M	1	2012-06-19	0	1	0	123	0	0	0	1	1	0	0	1	0	1	0	1	0	0	0	1	0	0	0	0	0	0	1	1	0	1	0	0	0	0	0	0	0	0	0
427	F	0	2012-06-19	0	1	0	111	0	0	0	1	1	1	0	1	0	1	0	0	0	0	0	1	0	0	0	1	0	1	0	0	0	0	1	1	0	0	0	0	1	1	A
428	M	1	2012-06-18	0	1	0		0	0	0	0	0	0	0	1	0	1	0	1	0	0	0	1	0	0	0	0	1	0	0	1	0	0	1	1	0	0	0	0	0	0	0
429	M	1	2012-06-08	0	1	0		0	0	0	1	1	1	0	1	0	1	0	0	0	0	0	1	0	0	0	1	1	0	1	0	0	0	0	0	0	0	0	0	0	0	0
430	F	0	2012-06-18	1	1	0		0	0	0	1	1	1	0	1	0	1	0	0	0	0	0	1	0	0	0	1	0	1	0	0	0	0	1	1	0	0	0	0	0	0	0
431	F	1	2012-06-18	1	0	0		0	0	0	0	0	0	0	0	0	0	0	0	0	0	0	1	0	0	0	1	1	1	0	0	0	0	1	0	0	0	0	0	0	0	0
432	F	0	2012-06-18	1	1	0		0	0	0	0	0	0	0	0	0	0	0	0	0	0	0	0	0	0	0	1	1	1	0	0	0	0	0	1	0	0	0	0	0	1	B
433	F	1	2012-06-18	1	0	0		0	0	0	1	0	1	0	0	0	0	0	0	0	0	0	1	0	0	0	1	0	1	0	0	0	0	1	0	0	0	0	0	0	0	0
434	F	0	2012-06-18	0	1	1	111	0	0	0	1	0	1	0	1	0	1	0	0	0	0	0	1	0	0	0	1	0	1	0	0	0	0	1	1	0	0	0	0	0	1	A+B
435	M	0	2012-06-19	0	0	1	67	0	0	0	0	0	0	0	0	0	0	0	0	0	0	0	1	0	0	0	0	0	0	0	0	0	1	0	0	0	1	C hominis	PCR neg	0	0	0
436	F	1	2012-06-19	0	1	0		0	0	0	1	0	1	0	1	0	1	1	1	0	0	0	1	0	0	0	1	0	1	0	0	0	0	1	1	0	0	0	0	0	0	0
437	F	1	2012-06-19	1	1	0	130	0	0	0	0	0	0	0	0	0	0	0	0	0	0	0	1	0	0	0	1	0	1	0	0	0	0	1	1	0	1	C hominis	PCR neg	0	0	0
438	M	1	2012-06-19	0	0	0	174	0	0	0	1	0	1	0	1	0	1	0	1	0	0	0	1	0	0	0	1	0	1	0	0	0	0	0	0	0	0	0	0	0	0	0
439	M	0	2012-06-19	1	0	0		0	0	0	0	0	0	0	0	0	0	0	0	0	0	0	0	0	1	0	1	0	1	0	0	0	0	1	1	0	0	0	0	0	0	0
440	M	1	2012-06-19	1		0	121	1	0	0	1	0	1	0	1	0	1	0	0	0	0	0	1	0	0	0	1	0	1	0	0	0	0	0	0	0	1	C hominis	PCR neg	1	1	B
441	M	0	2012-06-20	0	0	1	80	0	0	0	1	0	1	0	1	0	1	0	1	0	0	0	1	0	0	0	1	0	0	1	1	0	1	0	0	0	0	0	0	0	0	0
442	M	1	2012-06-20	0	1	0	119	0	0	0	1	1	1	0	1	0	1	0	0	0	1	1	1	0	0	0	1	0	1	0	0	0	0	1	1	0	0	0	0	0	1	B
443	F	0	2012-06-20	1	1	0		0	0	0	1	1	0	0	1	0	0	1	0	0	0	1	1	0	0	0	1	0	1	0	0	0	0	1	1	0	0	0	0	1	1	B
444	F	0	2012-06-20	0	1	1	97	0	0	0	1	0	1	0	0	0	0	0	0	0	0	0	1	0	0	0	0	1	0	1	0	0	0	1	1	0	0	0	0	0	1	B
445	F	1	2012-06-20	0	1	0		0	0	0	1	1	1	0	1	0	0	0	0	0	0	0	1	0	0	0	1	1	0	0	0	0	1	0	0	0	0	0	0	0	0	0
446	F	1	2012-06-20	0	0	0		0	0	0	1	1	0	0	1	0	1	0	1	0	0	0	1	0	0	0	1	1	1	0	0	0	0	0	0	0	0	0	0	0	0	0
447	F	1	2012-06-20	0	1	0		0	0	0	1	1	0	0	0	0	0	0	0	0	0	0	1	0	0	0	1	0	0	0	1	0	0	1	1	0	0	0	0	0	0	0
448	M	0	2012-06-21	0	0	0		0	0	0	1	1	1	0	1	0	1	1	0	0	0	0	1	0	0	0	1	0	1	0	0	0	0	1	1	0	0	0	0	0	0	0
449	F	1	2012-06-21	0	1	0		0	0	0	1	0	1	0	0	0	0	0	0	0	0	0	1	0	0	0	1	0	1	0	0	0	0	1	1	0	0	0	0	0	0	0
450	F	0	2012-06-21	0	1	0		0	0	0	1	0	0	1	0	0	0	0	0	0	0	1	0	0	0	0	1	0	0	1	0	0	0	1	1	0	0	0	0	0	0	0
451	F	1	2012-06-21	0	0	1	88	1	1	0	0	0	0	0	0	0	0	0	0	0	1	0	0	0	0	0	1	1	0	0	1	0	0	0	0	0	0	0	0	0	0	0
452	M	1	2012-06-21	0	1	0		0	0	0	0	0	0	0	1	0	0	0	0	0	0	0	1	0	0	0	1	0	1	0	0	0	0	1	1	0	0	0	0	0	0	0
453	M	1	2012-06-22	0	1	0		0	0	0	1	1	1	0	0	0	0	0	0	0	0	0	1	0	0	0	1	0	1	0	0	0	0	1	1	0	0	0	0	0	0	0
454	F	1	2012-06-22	1	1	0		0	0	0	0	0	0	0	1	0	1	0	0	0	0	0	1	1	0	0	1	0	1	0	0	0	0	1	1	0	0	0	0	0	1	B
455	F	1	2012-06-22	0	1	0		0	0	0	1	1	1	0	1	0	1	0	0	0	0	0	1	0	0	0	1	0	0	1	0	0	0	1	0	0	0	0	0	0	0	0
456	F	1	2012-06-26	0	1	0		0	0	0	0	0	0	0	0	0	0	0	0	0	0	0	1	0	0	0	1	0	1	0	0	0	0	1	1	0	0	0	0	1	1	B
457	F	0	2012-06-25	1	1	0		0	0	0	1	0	1	0	1	0	1	0	0	0	1	1	0	0	0	0	1	0	0	1	1	0	0	1	1	0	0	0	0	0	0	0
458	M	0	2012-06-25	0	1	0		1	1	0	1	1	1	0	1	0	1	0	0	0	1	0	1	0	0	0	1	1	0	1	0	0	0	1	1	0	0	0	0	0	0	0
459	F	1	2012-06-25	0	1	0	109	0	0	0	1	0	1	0	0	0	0	0	0	0	0	0	1	0	0	0	1	0	1	0	0	0	0	1	1	0	0	0	0	0	1	B
460	F	1	2012-06-25	0	1	1	75	0	0	0	0	0	0	0	0	0	0	0	0	0	0	0	1	0	0	0	1	0	0	1	1	0	1	0	0	0	0	0	0	0	0	0
461	M	0	2012-06-25	0	0	0	116	0	0	0	1	0	1	0	0	0	0	0	0	0	0	0	1	0	0	0	1	0	1	0	0	0	0	1	1	0	0	0	0	0	0	0
462	M	1	2012-06-25	0	1	0		0	0	0	1	1	1	0	1	0	1	0	1	0	0	0	1	0	0	0	1	1	0	1	0	0	0	1	0	0	0	0	0	1	1	B
463	F	0	2012-06-25	1	1	0	113	0	0	0	1	0	1	0	1	0	1	0	0	0	0	0	1	0	0	0	1	0	0	1	1	0	1	1	1	0	0	0	0	1	1	B
464	M	1	2012-06-25	1		0	104	0	0	0	0	0	0	0	0	0	0	0	0	0	0	0	1	0	0	0	1	0	1	0	0	0	0	0	0	0	0	0	0	0	0	0
465	M	0	2012-06-25	0	0	0	120	0	0	0	0	0	0	0	0	0	0	0	0	0	0	0	1	0	0	0	1	0	1	0	0	0	0	1	1	0	0	0	0	1	1	B
466	F	1	2012-06-25	0	1	0	117	0	0	0	0	0	0	0	0	0	0	0	0	0	0	0	1	0	0	0	0	0	0	1	1	0	1	1	1	0	0	0	0	0	0	0
467	M	1	2012-06-26	0	0	0	102	0	0	1	1	1	0	0	1	0	1	0	0	0	0	0	1	0	0	0	1	0	0	1	1	0	1	0	0	1	1	C meleagridis	PCR neg	1	0	0
468	F	0	2012-06-24	0		0		1	0	0	0	0	0	0	0	0	0	0	0	0	1	0	0	0	0	0	1	0	0	0	0	1	0	0	0	0	0	0	0	0	0	0
469	M	0	2012-06-25	0	1	1	92	0	0	1	0	0	0	0	1	0	1	0	0	0	0	0	1	0	0	0	0	0	0	1	1	0	1	0	1	0	0	0	0	0	0	0
470	F	1	2012-06-25	0	0	0		0	0	0	0	0	0	0	0	0	0	0	0	0	0	0	1	0	0	0	0	1	0	1	0	0	0	0	1	0	0	0	0	1	1	B
471	M	0	2012-06-25	0	1	0		0	0	0	0	0	0	0	0	0	0	0	0	0	0	0	1	0	0	0	1	0	1	0	0	0	0	1	1	0	0	0	0	1	1	B
472	M	1	2012-06-25	1	0	0		0	0	0	1	1	1	0	1	0	1	0	0	0	0	0	1	0	0	0	1	0	1	0	0	0	0	0	1	0	0	0	0	0	0	0
473	M	1	2012-06-25	1	1	0		0	0	0	1	0	1	0	1	0	1	0	0	0	0	0	1	0	0	0	1	0	1	1	0	0	0	1	1	0	0	0	0	0	1	B
474	F	1	2012-06-25	0	1	1	95	0	0	0	1	0	1	0	1	0	1	0	1	0	0	0	1	0	0	0	1	0	0	0	1	0	0	1	1	0	0	0	0	0	0	0
475	M	0	2012-06-25	1		0		0	0	0	1	1	0	0	1	0	1	0	0	0	0	0	0	0	1	0	1	1	1	0	0	0	0	0	0	0	0	0	0	0	0	0
476	F	1	2012-06-26	0	1	0	120	0	0	0	1	1	1	0	1	0	1	0	1	0	0	0	1	0	0	0	1	0	0	1	1	0	1	1	1	0	0	0	0	0	0	0
477	M	0	2012-06-26	0	0	1	41	0	0	0	1	1	1	0	1	0	1	0	1	0	0	0	1	0	0	0	0	0	0	1	1	0	1	1	1	0	0	0	0	0	0	0
478	F	0	2012-06-26	0	1	0		0	0	0	1	1	0	0	1	0	0	1	1	0	0	0	1	0	0	0	1	1	1	0	0	0	0	1	1	0	0	0	0	0	0	0
479	F	1	2012-06-26	0	0	0	120	0	0	0	1	1	1	0	1	0	1	0	0	0	0	0	1	0	0	0	1	0	1	0	0	0	0	1	1	0	0	0	0	0	0	0
480	M	0	2012-06-26	0	1	0		0	0	0	1	1	1	0	1	0	1	0	0	0	0	0	1	0	0	0	1	0	1	0	0	0	0	1	1	0	0	0	0	1	0	0
481	M	0	2012-06-26	0	1	0		1	1	0	1	0	1	0	1	0	1	0	0	0	0	0	1	0	0	0	1	1	1	0	0	0	0	1	1	1	1	C hominis	seq poor	1	0	0
482	F	0	2012-06-27	0		0	131	0	0	0	1	1	1	0	0	0	0	0	0	0	0	0	1	0	0	0	1		1	0	0	0	0	0	0	0	0	0	0	0	0	0
483	M	1	2012-06-27	1	1	0		0	0	0	0	0	0	0	0	0	0	0	0	0	0	0	1	0	0	0	1	0	1	0	0	0	0	0	1	0	0	0	0	0	0	0
484	M	1	2012-06-27	0	1	1	91	0	0	0	1	0	1	0	1	0	1	0	1	0	0	0	1	0	0	1	1	0	1	0	0	0	0	1	1	0	0	0		0	0	0
485	M	0	2012-06-24	0	0	1	79	0	0	0	0	0	0	0	1	0	1	1	1	0	0	1	1	0	0	0	1	0	1	0	0	0	0	1	1	0	0	0	0	1	0	0
486	M	1	2012-06-27	0	1	0	119	0	0	0	0	0	0	0	0	0	0	0	0	0	0	0	0	0	1	0	1	1	1	0	0	0	0	0	0	0	0	0	0	1	1	B
487	F	0	2012-07-27	0	1	0		0	0	0	1	1	1	0	1	0	1	0	0	0	0	0	1	0	0	0	1	0	1	0	0	0	0	1	1	0	0	0	0	0	0	0
488	M	1	2012-07-28	0	1	0	121	0	0	0	1	0	1	0	1	0	1	0	0	0	0	0	1	0	0	0	1	0	1	0	0	0	0	1	1	0	0	0	0	0	1	A+B
489	F	1	2012-07-28	1	0	0		0	0	0	1	1	1	0	1	0	1	0	0	0	0	0	1	0	0	0	1	0	1	0	0	0	0	1	1	0	0	0	0	0	0	0
490	F	1	2012-06-28	1	1	0	106	0	0	0	1	1	1	0	1	0	1	1	1	0	0	0	1	0	0	0	0	0	0	1	1	0	1	1	1	0	0	0	0	0	0	0
491	F	1	2012-06-28	0	0	0	131	0	0	1	1	0	1	0	1	0	1	0	0	0	0	0	1	0	0	0	1	0	1	0	0	0	0	1	1	0	0	0	0	0	0	0
492	F	0	2012-06-28	1	0	0	99	0	0	0	1	0	1	0	1	0	0	1	0	0	0	0	1	0	0	0	1	0	0	0	0	0	1	0	0	0	0	0	0	0	0	0
493	F	1	2012-06-28	0	0	0	122	0	0	0	1	0	1	0	1	0	1	0	0	0	0	1	1	0	0	0	1	1	0	0	1	0	0	1	1	0	0	0		0	0	0
494	F	1	2012-06-28	0	0	0	110	0	0	0	1	1	0	0	0	0	0	0	0	0	0	0	1	0	0	0	1	0	1	0	0	0	0	1	1	0	0	0	0	0	0	0
495	M	1	2012-06-29	1	0	0		0	0	0	0	0	0	0	1	0	1	0	0	0	0	0	1	0	0	0	1	1	1	0	0	0	0	0	0	0	0	0	0	0	0	0
496	F	1	2012-06-29	1	0	0		0	0	0	1	0	1	0	0	0	0	0	0	0	0	0	1	0	0	0	1	0	1	0	0	0	0	0	1	0	0	0	0	0	0	0
497	F	1	2012-06-29	0	1	0		0	0	0	1	1	1	0	1	0	1	0	0	0	0	0	1	0	0	0	1	0	0	1	0	0	0	1	1	0	0	0	0	0	0	0
498	M	1	2012-06-29	1	1	0		0	0	0	1	1	1	0	1	0	1	1	1	0	0	0	1	0	0	0	1	0	1	0	0	0	0	1	1	0	0	0	0	0	0	0
